# Supplementary material for: Transcriptome and metabolome analyses revealed that narrowband 280 and 310 nm UV-B induce distinctive responses in Arabidopsis
Source: Sci Rep. 2022 Mar 12;12:4319. doi: 10.1038/s41598-022-08331-9 (PMC8918342; doi:10.1038/s41598-022-08331-9)
Supplement: Supplementary file 2 — Supplementary Tables. [file 41598_2022_8331_MOESM2_ESM.xlsx]

## Sheet: S1
Supplementary Table S1.
The q-value obtained by Benjamini-Hochberg method for DEGs between C-0d and 280-0d.
C-0d, arabidopsis grown for 14 days;
280-0d, arabidopsis grown for 14 days and then irradiated with 280 nm UV-LED for 45 min.
ID	C-0d log2TPM	280-0d log2TPM	P-value	q-value
AT5G44340	6.89491	5.60708	3.57452e-07	0.00687165
AT1G76650	2.95913	8.46953	7.6069e-07	0.00731175
AT1G50740	5.53734	7.98409	2.22356e-06	0.00837082
AT2G28380	4.81725	3.53346	2.35711e-06	0.00837082
AT1G07130	3.00412	6.27969	2.35866e-06	0.00837082
AT5G54720	2.82657	5.66116	3.42426e-06	0.00837082
AT2G26250	6.88179	5.08902	3.62687e-06	0.00837082
AT5G13190	4.63073	7.16685	3.71638e-06	0.00837082
AT4G35480	2.77354	6.23718	3.91892e-06	0.00837082
AT3G10640	4.0833	6.53794	6.64322e-06	0.00940507
AT5G55620	7.0028	4.66633	7.56161e-06	0.00940507
AT1G77260	4.16373	3.08435	7.57824e-06	0.00940507
AT4G17230	3.47497	6.76629	7.82014e-06	0.00940507
AT2G43440	0.551733	-9.96578	8.17946e-06	0.00940507
AT1G24147	5.02445	9.25836	8.20467e-06	0.00940507
AT3G13040	5.83969	4.55832	8.34266e-06	0.00940507
AT2G45960	10.1547	9.03223	1.0263e-05	0.00940507
AT4G34250	3.12381	1.45679	1.05143e-05	0.00940507
AT1G07720	4.71133	1.50566	1.05955e-05	0.00940507
AT1G69890	2.43666	6.6383	1.09388e-05	0.00940507
AT1G80750	5.54579	4.21907	1.10991e-05	0.00940507
AT2G41100	5.87918	9.771	1.12507e-05	0.00940507
AT1G66725	6.62011	10.9905	1.12524e-05	0.00940507
AT1G69840	5.23318	8.23238	1.34487e-05	0.0101233
AT1G57990	4.94777	8.57286	1.41359e-05	0.0101233
AT4G19610	2.92649	1.57609	1.49541e-05	0.0101233
AT1G55960	8.30094	6.09139	1.51097e-05	0.0101233
AT4G34150	6.0676	9.0683	1.59903e-05	0.0101233
AT1G07135	4.65892	9.25454	1.65482e-05	0.0101233
AT5G24210	5.96222	7.07054	1.67215e-05	0.0101233
AT1G63830	2.87017	5.76973	1.72869e-05	0.0101233
AT3G26980	4.56926	6.87258	1.85089e-05	0.0101233
AT1G03730	3.01564	5.74921	2.0252e-05	0.0101233
AT4G02715	4.27866	2.82503	2.07402e-05	0.0101233
AT2G23810	6.8946	9.47637	2.07666e-05	0.0101233
AT5G18150	5.41445	7.19234	2.09433e-05	0.0101233
AT4G15975	0.263498	5.82141	2.11408e-05	0.0101233
AT3G55330	7.8477	7.42243	2.14198e-05	0.0101233
AT3G55770	5.56067	5.0039	2.15818e-05	0.0101233
AT1G16420	0.432162	5.87098	2.24897e-05	0.0101233
AT1G51700	4.45057	6.76265	2.29482e-05	0.0101233
AT5G17230	7.59787	6.33	2.33476e-05	0.0101233
AT5G01815	3.61698	6.52356	2.37617e-05	0.0101233
AT1G80080	4.51443	1.55533	2.38304e-05	0.0101233
AT5G47240	0.954024	5.44979	2.39265e-05	0.0101233
AT1G17147	1.72929	6.50388	2.52983e-05	0.0101233
AT5G13400	3.84514	1.4023	2.61413e-05	0.0101233
AT2G01008	2.20702	7.15176	2.63965e-05	0.0101233
AT1G12820	5.21777	3.78734	2.70647e-05	0.0101233
AT4G02200	3.73423	6.00235	2.7187e-05	0.0101233
AT3G02380	7.13032	3.51897	2.76624e-05	0.0101233
AT4G05150	4.7931	6.24233	2.83861e-05	0.0101233
AT2G20562	1.26426	6.54899	2.86382e-05	0.0101233
AT2G37940	3.563	5.4516	2.9517e-05	0.0101233
AT2G19480	6.84987	5.67272	2.97929e-05	0.0101233
AT3G14050	3.14062	6.11941	3.04298e-05	0.0101233
AT3G29290	3.88528	2.61398	3.04618e-05	0.0101233
AT3G44010	8.05811	7.16135	3.05427e-05	0.0101233
AT1G22510	2.97174	4.91196	3.26718e-05	0.0105877
AT4G36250	5.69902	4.01214	3.43412e-05	0.0105877
AT5G12940	3.15941	5.75119	3.43454e-05	0.0105877
AT3G01860	2.44542	1.30576	3.56721e-05	0.0105877
AT4G31590	4.25364	2.30318	3.59542e-05	0.0105877
AT5G09330	4.8239	3.75336	3.61216e-05	0.0105877
AT4G00050	5.66405	3.72179	3.63312e-05	0.0105877
AT3G59400	9.36287	7.38008	3.63497e-05	0.0105877
AT1G20330	5.2461	7.5422	3.74619e-05	0.010597
AT3G54470	5.586	4.44582	3.7484e-05	0.010597
AT1G70740	2.09599	4.34543	3.98375e-05	0.0110591
AT4G16141	5.27251	3.47092	4.0731e-05	0.0110591
AT3G05900	5.55803	4.1416	4.13088e-05	0.0110591
AT5G10695	4.35067	7.65184	4.14198e-05	0.0110591
AT2G29720	2.66554	6.34831	4.31248e-05	0.0113152
AT1G21130	4.37831	8.25917	4.39666e-05	0.0113152
AT1G30190	0.642232	5.12338	4.41448e-05	0.0113152
AT5G48655	3.60261	4.90125	4.48083e-05	0.0113341
AT3G26740	7.6794	10.1733	4.55251e-05	0.0113659
AT3G41762	3.32991	8.3182	4.74781e-05	0.0117015
AT5G54490	3.10463	7.38262	4.8347e-05	0.0117648
AT1G29660	7.45357	4.50338	5.05609e-05	0.0119155
AT2G20570	7.32414	5.6087	5.10319e-05	0.0119155
AT1G04260	4.26566	4.59824	5.28271e-05	0.0119155
AT5G47220	3.84372	6.82579	5.30393e-05	0.0119155
AT1G24145	4.42257	7.51983	5.32444e-05	0.0119155
AT1G25440	7.58659	4.78116	5.36757e-05	0.0119155
AT2G30250	3.57005	5.34877	5.39108e-05	0.0119155
AT1G30740	-9.96578	-0.510138	5.40236e-05	0.0119155
AT5G44020	8.14233	5.59935	5.45444e-05	0.0119155
AT1G78170	4.82179	0.628457	5.57256e-05	0.0120021
AT5G65740	2.95184	1.73773	5.61896e-05	0.0120021
AT3G56710	4.11318	8.31817	5.75354e-05	0.0121132
AT5G51190	4.2389	8.08219	5.96935e-05	0.0121132
AT3G12965	7.01642	6.05342	5.97721e-05	0.0121132
AT3G05560	7.67731	6.80114	5.9797e-05	0.0121132
AT3G22780	3.74779	2.90528	5.98603e-05	0.0121132
AT3G55080	3.33326	2.42647	6.22726e-05	0.0124701
AT1G72940	3.97316	7.79082	6.44174e-05	0.0127666
AT5G28060	7.93869	7.23137	6.66472e-05	0.0129423
AT5G24460	5.80178	7.09757	6.66506e-05	0.0129423
AT4G32060	6.25641	7.3956	6.89316e-05	0.0131963
AT1G15430	2.63708	4.72151	6.93313e-05	0.0131963
AT4G39330	7.04381	5.10335	7.19887e-05	0.0134494
AT4G31820	4.00333	2.23244	7.22166e-05	0.0134494
AT5G59732	5.70251	6.80997	7.33623e-05	0.0134494
AT5G15090	6.90224	6.38227	7.35661e-05	0.0134494
AT5G66850	3.45618	4.51958	7.41591e-05	0.0134494
AT4G03560	5.27647	4.37627	7.73868e-05	0.0139036
AT4G03450	1.44713	4.54266	7.92205e-05	0.0141012
AT5G08180	6.16685	4.18651	8.14001e-05	0.0141736
AT3G23010	-0.0203324	2.82346	8.19108e-05	0.0141736
AT5G66880	3.20211	5.37702	8.31363e-05	0.0141736
AT5G47790	3.3799	2.4191	8.38033e-05	0.0141736
AT3G24140	3.91939	1.78083	8.40308e-05	0.0141736
AT1G32900	6.92653	4.42219	8.51478e-05	0.0141736
AT4G33580	5.65161	4.3128	8.54268e-05	0.0141736
AT2G15890	4.3813	7.93424	8.70765e-05	0.0141736
AT2G35650	2.1367	3.40485	8.75921e-05	0.0141736
AT4G28703	0.149018	5.02785	8.78563e-05	0.0141736
AT2G28150	3.34154	0.826491	8.87745e-05	0.0141736
AT2G42350	0.344044	3.2127	8.93433e-05	0.0141736
AT5G62865	3.26564	5.07112	9.04931e-05	0.0141736
AT5G20230	6.20612	9.68184	9.14401e-05	0.0141736
AT3G25585	5.80392	4.22002	9.17888e-05	0.0141736
AT1G72930	6.85191	8.94347	9.30796e-05	0.0141736
AT1G57660	7.78075	6.98362	9.6106e-05	0.0141736
AT1G18570	3.47429	7.68042	9.67681e-05	0.0141736
AT3G12390	6.67643	5.87218	9.78823e-05	0.0141736
AT2G04390	7.28984	6.55923	9.82579e-05	0.0141736
AT1G78410	1.0096	6.40144	9.85714e-05	0.0141736
AT3G48630	-9.96578	3.82235	9.96394e-05	0.0141736
AT1G28440	4.87815	2.59403	0.000102987	0.0141736
AT3G22104	3.53864	1.20541	0.000103382	0.0141736
AT5G47960	2.34296	5.33505	0.000103746	0.0141736
AT5G23060	9.01053	8.04213	0.000103917	0.0141736
AT2G16940	4.36766	3.99082	0.000104506	0.0141736
AT1G70170	-0.832852	1.23208	0.000104652	0.0141736
AT4G00430	7.64017	6.91673	0.000105198	0.0141736
AT1G51330	-9.96578	1.01121	0.000105465	0.0141736
AT2G22810	0.0256649	-9.96578	0.00010553	0.0141736
AT1G27730	6.1793	9.83103	0.00010562	0.0141736
AT2G01420	4.57976	2.17041	0.000105859	0.0141736
AT3G53990	4.18089	6.92174	0.000106426	0.0141736
AT3G09200	8.71855	8.10172	0.000107455	0.0141736
AT4G04890	3.63852	1.60718	0.000108056	0.0141736
AT5G06320	6.74788	9.44016	0.000108786	0.0141736
AT5G24590	3.68177	5.53801	0.000109478	0.0141736
AT1G22950	2.86243	1.0217	0.000109634	0.0141736
AT1G19650	2.84928	2.16343	0.000109847	0.0141736
AT1G64780	6.10888	3.33724	0.000110718	0.0141736
AT1G20350	2.28019	5.47051	0.000111609	0.0141736
AT1G58200	3.57554	4.35746	0.000112575	0.0141736
AT3G44720	6.25426	8.45416	0.000113293	0.0141736
AT4G15470	6.57783	7.07483	0.000113417	0.0141736
AT3G22890	9.55109	10.14	0.000113542	0.0141736
AT4G16860	2.60932	5.26709	0.000115311	0.0141958
AT5G06270	2.60535	-0.102549	0.000115736	0.0141958
AT1G04170	5.11216	4.13319	0.000115935	0.0141958
AT5G45500	4.309	3.72283	0.000118454	0.0144124
AT5G66900	2.84776	4.31193	0.000119851	0.0144133
AT2G01735	3.30235	2.57287	0.000119961	0.0144133
AT2G31750	5.80843	4.45503	0.000121788	0.0144725
AT3G23820	7.27023	6.30229	0.000121959	0.0144725
AT1G69780	5.02635	3.60133	0.000126087	0.0145535
AT5G66210	3.25183	6.08612	0.000126698	0.0145535
AT4G24700	5.57873	4.12809	0.000126828	0.0145535
AT4G16500	4.47147	6.00159	0.000127583	0.0145535
AT1G19350	7.3361	6.01309	0.00012764	0.0145535
AT3G03630	3.67087	2.48362	0.000128316	0.0145535
AT5G03210	1.74332	4.97896	0.000128518	0.0145535
AT5G62190	6.45841	4.58574	0.000130193	0.0145535
AT1G11850	4.95772	2.59005	0.000131318	0.0145535
AT1G56250	-9.96578	6.16557	0.000131802	0.0145535
AT2G44290	5.80117	8.32691	0.000132555	0.0145535
AT3G47550	3.4053	5.3915	0.000133462	0.0145535
AT1G51660	3.27032	6.49899	0.000133911	0.0145535
AT5G22020	4.97514	2.9541	0.000135364	0.0145535
AT5G44070	4.82052	7.69925	0.000135467	0.0145535
AT1G14370	2.9878	5.80911	0.000135944	0.0145535
AT2G29170	2.12597	5.0399	0.000136672	0.0145535
AT3G55980	4.297	7.46193	0.00013769	0.0145535
AT5G58310	4.22965	3.22518	0.000139288	0.0145535
AT4G32020	6.89778	8.0189	0.00013943	0.0145535
AT1G21370	3.03615	4.81834	0.000139917	0.0145535
AT3G12290	6.63775	7.10275	0.000140254	0.0145535
AT4G00360	6.7777	3.78627	0.000140898	0.0145535
AT4G27310	6.08698	7.40883	0.000141454	0.0145535
AT1G28380	4.46504	6.39476	0.00014161	0.0145535
AT5G18670	7.46222	5.88665	0.000142874	0.0145535
AT2G41010	5.55705	7.41994	0.000144315	0.0145535
AT1G18750	1.55162	0.565377	0.000144426	0.0145535
AT1G56540	-1.05173	0.907198	0.000144596	0.0145535
AT4G26850	9.39106	7.86853	0.000148843	0.014903
AT5G44060	3.27784	4.81637	0.000151592	0.0150487
AT5G54470	2.27869	5.38351	0.000153722	0.0150487
AT1G04250	6.04527	3.70777	0.00015484	0.0150487
AT1G31540	2.4811	4.44413	0.000155153	0.0150487
AT1G01430	6.4226	4.15608	0.000156443	0.0150487
AT1G21100	1.75563	5.12874	0.00015649	0.0150487
AT3G06345	6.27361	9.23157	0.000156543	0.0150487
AT1G07520	-9.96567	3.03412	0.000156561	0.0150487
AT1G48745	4.72089	3.22538	0.000159331	0.0152387
AT3G51080	3.56712	1.90037	0.000161012	0.0153191
AT4G13350	4.45662	3.90655	0.000161765	0.0153191
AT5G58140	5.0369	4.02228	0.000162779	0.0153396
AT1G30230	7.95406	6.83826	0.000166717	0.0155968
AT1G74040	3.73482	2.5214	0.000167795	0.0155968
AT3G58090	0.604405	-0.265921	0.000167987	0.0155968
AT5G07240	5.64104	3.39554	0.000168944	0.0155968
AT1G32920	6.01412	9.15107	0.000170012	0.0155968
AT5G56510	-9.96578	-0.637433	0.000170435	0.0155968
AT1G78895	4.06185	5.29664	0.000171992	0.0155968
AT3G12610	6.0905	4.85759	0.000172758	0.0155968
AT4G23170	4.90156	7.45605	0.000172811	0.0155968
AT3G62630	4.89711	3.23836	0.000173759	0.0156091
AT1G16880	8.86683	8.31037	0.000175687	0.015693
AT1G23280	5.19002	3.24532	0.000176544	0.015693
AT3G26650	11.9836	11.2643	0.000177614	0.015693
AT1G27950	8.34214	6.8371	0.000177958	0.015693
AT1G15890	-0.1473	2.04832	0.000179437	0.015699
AT1G49240	7.37088	6.09525	0.000179659	0.015699
AT2G33840	4.55911	3.61606	0.000184345	0.0160355
AT3G59080	2.54823	5.54309	0.000185227	0.0160397
AT4G34220	4.41679	2.79598	0.000186712	0.0160411
AT3G61190	3.71173	6.47343	0.000187204	0.0160411
AT1G72950	-1.51655	2.08335	0.000187848	0.0160411
AT1G64230	8.12027	7.1886	0.000188581	0.0160411
AT4G12720	2.52108	6.29647	0.000190773	0.0161156
AT3G25600	2.94652	6.58707	0.000191728	0.0161156
AT3G22060	5.99675	8.43453	0.000191972	0.0161156
AT3G49320	2.25667	0.65714	0.000196657	0.0164371
AT1G78600	0.63792	4.57983	0.000198368	0.0165044
AT2G15880	0.0135211	3.96241	0.000199179	0.0165044
AT5G22530	-1.27657	5.04488	0.000204896	0.0168055
AT4G16880	3.17773	6.45565	0.000205663	0.0168055
AT2G40230	2.92823	-0.212978	0.00020594	0.0168055
AT3G19010	5.21329	7.35026	0.000206309	0.0168055
AT1G72040	5.18376	3.71267	0.000207812	0.0168565
AT1G25260	6.34822	5.19684	0.000209071	0.0168812
AT3G08710	4.12741	6.21032	0.000211482	0.0168812
AT1G56510	2.49764	4.87503	0.000211838	0.0168812
AT1G24140	2.27835	7.10721	0.00021196	0.0168812
AT2G21330	11.0741	9.91764	0.000212507	0.0168812
AT5G02050	4.96366	3.44896	0.000214653	0.0169242
AT4G39640	3.98369	6.68668	0.000215074	0.0169242
AT1G78460	6.58447	8.37323	0.000215832	0.0169242
AT4G27280	6.70614	10.0069	0.000216571	0.0169242
AT3G02070	3.09415	4.51023	0.000219384	0.0170747
AT5G62430	3.80799	1.51698	0.000221014	0.0171321
AT4G04330	2.06944	6.09984	0.000223574	0.017261
AT4G06598	2.74856	1.00312	0.00022609	0.0173854
AT5G52470	7.97073	6.48374	0.000227239	0.0174042
AT3G10985	5.69747	7.7355	0.000233396	0.0178048
AT1G71340	6.16851	5.41628	0.000236776	0.0179912
AT3G61640	5.42392	6.8893	0.000241106	0.0182474
AT1G33600	4.7739	8.46101	0.000242045	0.0182474
AT3G46600	4.92228	6.6358	0.000243792	0.0183072
AT2G37270	7.23749	6.17227	0.000246042	0.0183636
AT4G29410	8.26644	7.13284	0.000246453	0.0183636
AT1G71950	6.64145	7.47694	0.000248212	0.0183724
AT5G01740	4.66642	1.04826	0.000248482	0.0183724
AT3G22970	6.27258	4.58881	0.00025156	0.0185287
AT4G25730	4.23892	2.21506	0.000252699	0.0185415
AT2G02780	1.93043	-0.514303	0.00025371	0.018545
AT3G59540	8.60051	7.77718	0.000258648	0.0186917
AT5G21920	6.13044	5.59576	0.00025871	0.0186917
AT5G48540	4.97869	8.20846	0.000259351	0.0186917
AT5G03380	3.69145	5.5519	0.000259607	0.0186917
AT2G17705	4.42675	6.10667	0.000265624	0.0189842
AT4G20780	2.92992	6.03785	0.000265645	0.0189842
AT2G40475	5.12306	1.67777	0.000275643	0.0195247
AT3G45640	6.3446	9.66112	0.000277501	0.0195247
AT3G29000	2.84505	8.57617	0.000277818	0.0195247
AT1G70100	3.22808	1.64079	0.000277826	0.0195247
AT3G13430	3.31488	4.53778	0.000278286	0.0195247
AT3G24190	5.94073	4.84923	0.000281783	0.0196981
AT1G11475	6.11474	5.29009	0.000282943	0.0197076
AT4G21120	0.283173	1.8967	0.000285576	0.0197086
AT1G27130	5.65914	6.824	0.000285929	0.0197086
AT1G13930	6.63207	8.95374	0.000286033	0.0197086
AT5G15220	3.96502	3.14342	0.00028818	0.0197557
AT4G25500	2.87797	3.22116	0.000288772	0.0197557
AT1G66500	3.8013	4.72433	0.000293607	0.0200152
AT5G65730	6.63448	3.40558	0.000294662	0.0200162
AT2G27402	6.05592	3.94389	0.000303299	0.0205304
AT5G55730	4.66203	3.35534	0.000306869	0.0206033
AT4G19460	0.659919	3.66004	0.00030785	0.0206033
AT1G58602	4.99399	3.1882	0.000308326	0.0206033
AT1G54610	3.93435	3.29713	0.000308713	0.0206033
AT3G11940	8.4147	7.84482	0.000309967	0.0206033
AT1G46768	3.35534	2.27268	0.000310807	0.0206033
AT5G14410	4.80986	2.74556	0.000315925	0.0207822
AT5G38720	2.92178	1.12174	0.00031756	0.0207822
AT3G47570	0.945402	2.50564	0.000318186	0.0207822
AT1G33590	5.91111	8.46574	0.000318331	0.0207822
AT4G13505	5.52566	7.40875	0.000318911	0.0207822
AT1G73655	6.24476	7.18027	0.000320857	0.0208384
AT3G02080	8.79839	8.25133	0.000322873	0.0208987
AT2G25820	0.901775	-9.96578	0.000324778	0.0209387
AT3G06840	2.17128	-0.500167	0.000325852	0.0209387
AT1G67470	2.77467	5.54631	0.000326783	0.0209387
AT4G23030	0.319207	2.03564	0.000327848	0.0209387
AT1G76040	1.40867	4.0757	0.000331495	0.0210677
AT5G43760	6.30456	4.35479	0.000332858	0.0210677
AT1G50640	4.99913	6.16352	0.000333156	0.0210677
AT4G23470	6.65621	7.31146	0.000336496	0.0212092
AT1G27930	4.07996	5.16946	0.000338453	0.0212255
AT3G52800	5.99705	7.84287	0.000340014	0.0212255
AT3G53810	2.65144	4.56574	0.000340167	0.0212255
AT3G47160	1.56582	3.4354	0.000341172	0.0212255
AT1G55320	2.00602	0.362119	0.000343703	0.0212634
AT1G80870	1.92771	0.766896	0.000343994	0.0212634
AT1G51200	8.02055	7.3686	0.000346081	0.0213239
AT1G75850	3.72962	2.7634	0.000347254	0.0213278
AT3G05200	4.21787	6.26498	0.000349521	0.0213685
AT4G18670	4.5844	3.61176	0.00035014	0.0213685
AT4G26710	7.55839	6.96444	0.000352126	0.0214217
AT1G50420	4.04798	1.06695	0.000353393	0.021431
AT4G33940	3.49638	5.46468	0.000357668	0.021622
AT5G28900	3.86184	2.93382	0.000364913	0.0219874
AT2G39460	7.82618	7.1077	0.000369619	0.0219874
AT4G18422	-9.96578	5.55758	0.0003701	0.0219874
AT1G25400	2.74349	6.17368	0.00037017	0.0219874
AT5G21482	4.52566	3.43104	0.00037048	0.0219874
AT2G02950	3.91335	1.48371	0.00037227	0.0219874
AT2G25735	3.70714	7.06318	0.000372756	0.0219874
AT1G27210	4.03427	2.8857	0.000373376	0.0219874
AT1G64670	4.34786	2.12801	0.000375468	0.0219874
AT3G51630	4.40789	3.43678	0.000376686	0.0219874
AT2G20020	4.00374	3.01779	0.0003784	0.0219874
AT2G27310	2.60553	4.62378	0.000378677	0.0219874
AT1G62150	1.45288	-0.458471	0.000378872	0.0219874
AT3G06500	2.42412	4.33705	0.000379724	0.0219874
AT1G21550	1.92183	6.69199	0.00038132	0.0220135
AT1G18360	2.73235	3.6973	0.000386184	0.0222276
AT5G54250	4.92258	2.95209	0.000388027	0.022267
AT5G61900	2.17092	6.45553	0.000389525	0.0222864
AT3G53420	10.9995	9.80146	0.000393588	0.0223874
AT1G80760	5.56894	3.96621	0.000394516	0.0223874
AT3G12320	6.84269	4.56583	0.000395948	0.0223874
AT4G12230	4.24573	3.85807	0.000395949	0.0223874
AT3G15810	6.71607	7.34321	0.000397495	0.0224048
AT4G28085	3.10562	5.65039	0.000398947	0.0224048
AT2G37990	4.93883	3.77826	0.000399753	0.0224048
AT3G04640	5.34107	8.23384	0.000401581	0.0224418
AT3G55130	4.3259	1.85066	0.000403153	0.0224644
AT5G54860	2.66359	5.07018	0.000407983	0.0225718
AT3G02830	6.0893	4.74781	0.000408671	0.0225718
AT2G28840	3.76121	6.10633	0.000409288	0.0225718
AT2G07050	4.4847	3.78318	0.000410336	0.0225718
AT4G03585	6.26708	3.71115	0.000410951	0.0225718
AT2G35240	5.6675	4.6729	0.000413588	0.0226282
AT1G64280	4.00106	5.81346	0.000414333	0.0226282
AT4G24160	3.9622	6.52619	0.000420519	0.0226788
AT3G07230	7.20343	6.12853	0.000420766	0.0226788
AT5G61210	5.35758	6.91728	0.000421508	0.0226788
AT2G34660	3.39617	1.86872	0.000421759	0.0226788
AT1G72910	4.3877	7.43296	0.000422549	0.0226788
AT1G24490	4.37664	3.05264	0.00042319	0.0226788
AT5G07690	3.76633	2.50535	0.000423856	0.0226788
AT5G43710	2.34907	1.53229	0.000425761	0.0226788
AT1G77000	1.05403	2.15757	0.000425877	0.0226788
AT2G05540	6.71577	5.45802	0.000429845	0.0227863
AT4G11850	2.7839	5.16866	0.000431421	0.0227863
AT1G47740	3.68158	2.63639	0.000431529	0.0227863
AT3G55950	-0.0240399	2.98334	0.000433769	0.0227863
AT3G02600	3.51638	2.54836	0.000434451	0.0227863
AT5G41100	1.8972	4.42191	0.000435007	0.0227863
AT5G11240	2.58142	0.598593	0.000436457	0.022796
AT4G11370	2.1648	5.29211	0.00043792	0.022796
AT5G19240	6.78621	9.68579	0.000439849	0.022796
AT4G19410	6.04217	4.93627	0.000440892	0.022796
AT5G17170	7.56534	7.13567	0.000441121	0.022796
AT3G61430	9.31409	8.14083	0.000444154	0.0228912
AT4G16920	0.579757	2.20352	0.000445541	0.0229013
AT5G07220	6.50175	4.91362	0.000447189	0.0229247
AT3G10940	4.53675	5.85769	0.000450735	0.023045
AT1G51570	5.26341	4.16539	0.000453764	0.0231384
AT3G26570	7.26027	5.95819	0.000464311	0.0236135
AT2G20260	9.95386	10.5819	0.00047245	0.0239116
AT2G32210	0.603252	3.52693	0.000472659	0.0239116
AT4G14270	3.6597	5.77253	0.000476677	0.0239255
AT1G55260	5.56721	4.39991	0.000478267	0.0239255
AT3G21070	2.29571	4.54323	0.000478995	0.0239255
AT2G39705	4.68731	2.7993	0.00048073	0.0239255
AT1G01600	2.05274	-1.27011	0.000480733	0.0239255
AT5G15970	6.60846	8.03269	0.000481698	0.0239255
AT5G21100	5.37139	3.85689	0.000482537	0.0239255
AT5G01530	10.6831	11.1644	0.000484054	0.0239255
AT2G47490	5.08598	4.05513	0.000487204	0.0239255
AT1G21120	1.21569	7.65036	0.000487488	0.0239255
AT5G15850	7.26097	5.43632	0.000489187	0.0239255
AT4G12390	4.14065	2.41481	0.000491298	0.0239255
AT2G41840	8.62926	7.884	0.000493358	0.0239255
AT4G28350	0.00167026	3.34684	0.00049377	0.0239255
AT5G55850	5.18386	4.51505	0.000494831	0.0239255
AT4G35310	4.55875	5.52872	0.000495317	0.0239255
AT5G13280	4.19797	3.09395	0.000495567	0.0239255
AT2G43810	4.9513	4.29509	0.000497687	0.0239255
AT5G19040	-9.96578	-0.69095	0.000499138	0.0239255
AT3G44020	6.13736	5.75247	0.000499265	0.0239255
AT4G21790	6.35272	5.92887	0.000500062	0.0239255
AT5G39670	4.42285	8.10072	0.000500315	0.0239255
AT1G57860	7.22202	6.54887	0.000508022	0.0242338
AT2G47270	2.10702	5.22058	0.000515939	0.0244465
AT1G61580	3.97658	2.18667	0.000515984	0.0244465
AT3G28040	5.01489	2.79613	0.000517396	0.0244465
AT2G36910	4.9209	4.12682	0.000517569	0.0244465
AT5G20180	5.44613	4.8179	0.000519286	0.0244675
AT1G01560	1.03505	5.52717	0.000522134	0.0245416
AT3G62720	3.96572	5.28789	0.000525799	0.0246536
AT3G19980	4.38142	3.6666	0.000530805	0.0248235
AT3G57040	4.64258	3.22164	0.000532006	0.0248235
AT4G16563	2.13323	0.207484	0.000536882	0.0249514
AT1G35210	3.25835	7.75169	0.000537344	0.0249514
AT5G09250	0.668455	-0.726592	0.000543322	0.0250167
AT2G16630	3.9641	2.48285	0.000547014	0.0250167
AT1G19380	3.61529	5.53232	0.000550246	0.0250167
AT3G02730	8.57609	9.27508	0.00055045	0.0250167
AT5G38510	3.70351	4.72493	0.000551771	0.0250167
AT5G58360	-0.237861	-9.96578	0.000553641	0.0250167
AT2G21320	5.24064	3.2221	0.000555269	0.0250167
AT2G41110	6.20167	7.61937	0.000555435	0.0250167
AT1G66090	2.48737	6.79436	0.000558803	0.0250167
AT5G64740	4.79641	3.92348	0.000559215	0.0250167
AT5G50810	6.12094	4.80053	0.000560521	0.0250167
AT5G66640	0.122707	3.30196	0.000560569	0.0250167
AT1G08930	5.80754	9.13695	0.000561598	0.0250167
AT2G25240	-9.96578	-0.448622	0.000562021	0.0250167
AT1G03440	5.10435	2.99582	0.000562092	0.0250167
AT5G67220	6.28755	5.24534	0.000565072	0.0250167
AT1G11210	0.878739	3.90113	0.000565421	0.0250167
AT4G13540	2.31201	1.06789	0.000566438	0.0250167
AT1G66460	-0.590402	-9.96578	0.000566561	0.0250167
AT3G09830	3.37817	5.34294	0.00056836	0.0250167
AT1G29340	3.57625	5.32842	0.000568505	0.0250167
AT5G46490	2.92853	4.67046	0.000569649	0.0250167
AT4G23730	3.28583	2.47974	0.000570311	0.0250167
AT1G64860	6.30265	5.31454	0.000571404	0.0250167
AT5G57870	5.14927	4.32643	0.000573466	0.0250167
AT3G01310	2.20279	3.60192	0.000574482	0.0250167
AT3G16370	8.04172	6.13333	0.000574498	0.0250167
AT4G24660	3.57486	2.5142	0.000576143	0.0250167
AT4G33220	4.14992	2.06351	0.000580572	0.0250167
AT4G12040	5.19538	6.5262	0.00058181	0.0250167
AT1G59910	2.0468	3.45976	0.00058237	0.0250167
AT1G10470	6.17449	4.41822	0.00058336	0.0250167
AT4G22980	2.24406	3.75142	0.000586453	0.0250167
AT1G73870	5.36736	4.28696	0.000587497	0.0250167
AT4G31570	0.450578	-0.711605	0.000587799	0.0250167
AT3G26910	2.80855	4.54093	0.000588242	0.0250167
AT4G18197	4.15425	7.01929	0.000588473	0.0250167
AT1G22280	3.84358	5.25417	0.000591458	0.0250167
AT3G57120	2.28279	3.61223	0.000591873	0.0250167
AT3G57800	5.26244	3.77403	0.000594058	0.0250167
AT3G50630	3.74838	1.02619	0.000594376	0.0250167
AT3G49670	4.56969	2.68641	0.000596633	0.0250167
AT3G51920	7.68035	8.74174	0.000596746	0.0250167
AT5G23740	7.27514	6.685	0.00059793	0.0250167
AT4G21390	0.19719	4.50989	0.000598075	0.0250167
AT5G07000	4.19376	2.18372	0.000602144	0.0250167
AT4G29100	3.74908	2.93483	0.000604611	0.0250167
AT3G49530	3.1472	5.86598	0.000607044	0.0250167
AT1G31130	5.61891	7.59735	0.000608156	0.0250167
AT1G16610	4.99574	4.34781	0.000608181	0.0250167
AT1G44000	7.66054	7.02232	0.000609355	0.0250167
AT4G22690	7.27723	9.53129	0.000610211	0.0250167
AT2G03890	6.20096	4.4692	0.000610355	0.0250167
AT3G05590	8.35754	7.60488	0.000610867	0.0250167
AT4G02380	8.21002	10.3894	0.000610996	0.0250167
AT2G42340	-9.96578	-0.00266235	0.000611625	0.0250167
AT4G16950	2.76538	4.54308	0.000616309	0.025056
AT3G06750	7.73342	6.69116	0.000617692	0.025056
AT2G03730	5.78316	4.36463	0.00061837	0.025056
AT1G76700	3.71315	5.32445	0.00062039	0.025056
AT1G01610	5.40953	3.10495	0.000621455	0.025056
AT1G48770	2.9423	1.5881	0.000621473	0.025056
AT3G18780	9.02867	7.76597	0.000621707	0.025056
AT5G52280	3.12782	1.42747	0.000625201	0.0251441
AT1G09940	1.94357	4.62146	0.000627229	0.025173
AT5G24520	5.19233	6.02047	0.000630886	0.025267
AT4G34380	-9.96578	2.22235	0.000633914	0.0253355
AT3G46530	4.24184	5.57298	0.000635995	0.0253659
AT4G39740	2.79616	1.15465	0.000639049	0.0254007
AT1G07220	3.11617	4.70807	0.000641782	0.0254007
AT1G19770	6.59655	9.25132	0.000641981	0.0254007
AT2G01450	5.39592	6.95814	0.000642151	0.0254007
AT4G26370	2.87262	4.20087	0.000645662	0.0254871
AT3G06550	4.43896	3.26325	0.0006483	0.0255344
AT4G00730	3.9251	1.74952	0.000652951	0.0255344
AT4G28780	4.26633	1.57582	0.000657981	0.0255344
AT4G25450	4.06186	3.21853	0.000659059	0.0255344
AT4G23610	2.03794	4.73116	0.000662844	0.0255344
AT2G47140	-9.96578	1.35783	0.000663977	0.0255344
AT3G58700	5.82915	4.69098	0.00066564	0.0255344
AT5G13630	8.65885	7.69907	0.000665824	0.0255344
AT5G45720	-0.363533	-9.96578	0.000668793	0.0255344
AT1G68400	3.02791	1.22285	0.000670792	0.0255344
AT3G60630	3.60962	2.67256	0.000671401	0.0255344
AT2G01180	3.23251	6.87122	0.000672026	0.0255344
AT2G45620	4.29539	3.96699	0.000672334	0.0255344
AT2G30040	3.45214	4.87671	0.000672834	0.0255344
AT5G62020	4.44286	5.89203	0.000673515	0.0255344
AT4G33920	2.69655	4.66555	0.000673811	0.0255344
AT3G15760	3.31621	6.00942	0.000674075	0.0255344
AT3G57640	1.96353	4.34522	0.00067439	0.0255344
AT1G29720	3.04335	0.83244	0.0006777	0.0255344
AT1G26820	2.51965	3.515	0.000678093	0.0255344
AT2G37640	5.36719	4.29814	0.000679386	0.0255344
AT3G61550	4.08013	2.59634	0.000679691	0.0255344
AT4G15690	3.24127	6.15859	0.000679698	0.0255344
AT3G51450	2.81471	5.00455	0.000679984	0.0255344
AT1G61470	1.74469	4.87905	0.000682018	0.0255344
AT4G04840	6.24651	4.0048	0.000683422	0.0255344
AT1G77940	9.03014	8.17506	0.000683895	0.0255344
AT1G08050	1.49195	3.94542	0.000684051	0.0255344
AT4G27440	6.53266	8.12903	0.000688727	0.0255829
AT1G08380	11.907	12.9135	0.000689324	0.0255829
AT3G52520	1.29251	3.79801	0.000689344	0.0255829
AT3G53430	6.96725	6.29423	0.000691903	0.0256284
AT5G57800	5.05657	3.53198	0.000694632	0.0256649
AT4G38510	6.10118	5.51361	0.000696112	0.0256649
AT1G70820	1.8081	5.5135	0.000697987	0.0256649
AT3G10090	5.85936	5.04167	0.000698228	0.0256649
AT2G03440	6.68912	8.12981	0.000700843	0.0257034
AT1G61870	4.24516	2.67423	0.000702198	0.0257034
AT5G59450	3.66207	5.52666	0.00070411	0.0257034
AT3G12630	6.83958	7.83518	0.000704624	0.0257034
AT2G41640	2.52471	5.20051	0.000712291	0.0258239
AT2G33830	4.91173	8.91452	0.00071299	0.0258239
AT3G61110	8.06001	7.33275	0.000713035	0.0258239
AT2G39900	1.59734	3.91133	0.000714436	0.0258239
AT3G22660	5.37614	3.83203	0.000715376	0.0258239
AT5G18580	5.62014	4.99483	0.000715986	0.0258239
AT5G65270	3.71782	4.35919	0.000719278	0.0258782
AT4G09650	10.5148	10.0928	0.00072103	0.0258782
AT1G69490	6.54727	4.32242	0.000721531	0.0258782
AT4G35560	1.3544	0.507905	0.000723402	0.025897
AT1G21010	5.25331	6.39775	0.000728585	0.026034
AT1G47490	4.90462	4.15378	0.000732876	0.0260969
AT2G22870	4.25667	5.92077	0.000733097	0.0260969
AT1G23290	8.33796	7.77999	0.000734417	0.0260969
AT2G18860	4.01273	2.63247	0.000739302	0.0261274
AT4G38770	8.46395	6.53755	0.000739545	0.0261274
AT5G40890	6.228	4.39839	0.00074236	0.0261274
AT4G24480	1.72763	-0.832124	0.000742447	0.0261274
AT5G04190	5.68889	3.69808	0.000743094	0.0261274
AT2G20450	6.25371	5.47499	0.000744677	0.0261274
AT3G23620	4.92859	3.59253	0.000745782	0.0261274
AT1G55335	6.48334	5.23704	0.000746148	0.0261274
AT4G16380	5.07925	3.96443	0.000750256	0.0261781
AT5G61340	4.25419	2.48185	0.000750318	0.0261781
AT3G15840	4.95535	6.45752	0.000754389	0.0262724
AT4G31510	4.66438	6.45415	0.000756853	0.0263106
AT1G33970	2.9491	5.34571	0.00076421	0.0263494
AT1G28070	1.43224	2.67735	0.000764565	0.0263494
AT4G30610	3.98152	1.27527	0.000765805	0.0263494
AT4G14365	4.0828	8.01042	0.000765843	0.0263494
AT4G02370	5.27927	6.83984	0.000766323	0.0263494
AT5G58870	5.52196	4.3548	0.000767819	0.0263494
AT3G21890	1.24964	3.94467	0.000768171	0.0263494
AT4G25620	4.03187	2.65368	0.000768936	0.0263494
AT2G05990	5.858	4.86573	0.000771437	0.0263783
AT5G16400	6.95024	7.68186	0.000773341	0.0263783
AT4G12430	0.937794	-1.14351	0.00077507	0.0263783
AT2G23770	1.81926	4.19782	0.000775267	0.0263783
AT3G02800	1.41999	5.23346	0.00077792	0.0264218
AT2G44180	3.88314	4.62862	0.000785285	0.0266249
AT4G33300	4.21597	6.50789	0.000792146	0.026766
AT4G28220	2.91474	2.03342	0.000792231	0.026766
AT4G14240	4.1428	3.06087	0.000796302	0.0268083
AT1G71697	3.03951	4.64389	0.000797618	0.0268083
AT1G27320	4.18436	3.19004	0.000800003	0.0268083
AT3G25597	1.42694	3.59023	0.000801415	0.0268083
AT4G28910	5.18664	4.29574	0.000802056	0.0268083
AT5G46780	4.58518	6.14392	0.000802944	0.0268083
AT4G07165	-9.95977	2.17426	0.000807108	0.0268083
AT3G10360	2.39062	1.28489	0.000808373	0.0268083
AT5G11650	3.88515	5.16356	0.000810144	0.0268083
AT2G23460	3.74137	2.33614	0.000810413	0.0268083
AT5G20160	5.11738	3.74836	0.000810837	0.0268083
AT2G20490	5.20752	3.62425	0.000811077	0.0268083
AT4G23180	3.61666	5.83404	0.0008122	0.0268083
AT3G09100	3.30715	2.38967	0.000813005	0.0268083
AT5G51620	2.96399	4.27644	0.000817512	0.0269038
AT2G32450	3.68644	2.38284	0.00081991	0.0269038
AT2G09990	7.50083	6.61769	0.000821309	0.0269038
AT1G59990	3.8526	1.71602	0.000821501	0.0269038
AT1G70940	6.2004	4.20778	0.000826611	0.0270117
AT3G02470	9.98283	9.30462	0.000828324	0.0270117
AT5G14210	3.16352	1.80011	0.00082901	0.0270117
AT2G37170	7.62442	6.50269	0.000832869	0.0270369
AT4G14370	-0.447334	3.84914	0.00083664	0.0270369
AT4G13170	5.66511	4.99027	0.000836936	0.0270369
AT1G10770	-9.96578	1.94757	0.000837466	0.0270369
AT2G17360	8.16623	7.53439	0.000837551	0.0270369
AT1G62750	8.37459	7.40698	0.000842824	0.0270369
AT2G42540	2.24992	5.49394	0.000843139	0.0270369
AT5G64940	7.36391	6.07331	0.000843165	0.0270369
AT4G34881	8.12685	7.00953	0.000843722	0.0270369
AT2G01680	4.04619	2.73162	0.000846739	0.0270369
AT5G64310	6.1438	9.15741	0.000847917	0.0270369
AT2G47940	5.84805	5.32769	0.000848815	0.0270369
AT2G18328	6.37309	5.20715	0.000849164	0.0270369
AT1G66350	2.62342	0.710182	0.000850995	0.0270369
AT5G04810	4.81306	3.98672	0.000851352	0.0270369
AT5G38210	1.758	2.67414	0.00085268	0.0270369
AT5G10930	4.67466	2.77751	0.000854682	0.0270369
AT5G18490	3.85099	5.34368	0.000855935	0.0270369
AT1G06670	2.65927	1.28144	0.000856508	0.0270369
AT3G02290	2.14352	1.47699	0.000860302	0.0271027
AT5G61960	3.35264	2.36191	0.000861412	0.0271027
AT2G18350	1.86439	3.96763	0.00086294	0.0271065
AT4G28080	5.51111	4.40121	0.000866623	0.0271342
AT4G14360	4.24917	3.38366	0.000869261	0.0271342
AT2G26900	6.24281	6.83997	0.000869418	0.0271342
AT3G17840	4.25219	2.98354	0.000869467	0.0271342
AT1G12500	5.37145	3.79458	0.000871755	0.0271615
AT1G04567	-9.96578	1.66991	0.000874415	0.0272002
AT5G25265	6.33837	5.40433	0.000876149	0.0272102
AT1G28150	5.82716	6.40454	0.000881394	0.0272216
AT3G46820	4.41259	3.19331	0.000881451	0.0272216
AT4G22710	4.9446	8.46258	0.000881967	0.0272216
AT5G43830	6.18058	6.74982	0.000882181	0.0272216
AT4G38580	2.90651	4.12478	0.000885775	0.0272462
AT5G19540	5.32774	6.3128	0.000885835	0.0272462
AT1G79160	5.15163	2.56041	0.000887231	0.0272462
AT4G16890	3.93702	5.21676	0.000888873	0.0272531
AT3G51950	5.68776	4.14177	0.000894952	0.0273457
AT5G63370	3.98599	4.46779	0.000895536	0.0273457
AT1G12330	4.2997	1.54489	0.00089616	0.0273457
AT4G38940	2.35676	5.43262	0.000897989	0.0273581
AT2G29190	3.16686	1.78818	0.000900952	0.0274049
AT2G25790	2.58052	1.84522	0.000904743	0.027425
AT3G46930	0.716758	3.11307	0.000906474	0.027425
AT5G61600	5.01647	7.56512	0.000907233	0.027425
AT5G60900	1.42529	3.52291	0.000908289	0.027425
AT3G46090	2.49409	6.75489	0.000908969	0.027425
AT1G02380	2.78423	0.16516	0.000910171	0.027425
AT1G60850	2.81317	1.02996	0.00091488	0.0275237
AT3G50780	3.41905	2.43116	0.000916615	0.0275328
AT1G03220	6.91789	9.10269	0.000923756	0.027704
AT1G71010	3.04838	1.80647	0.000928253	0.0277955
AT2G21140	5.84157	3.76214	0.000929732	0.0277965
AT3G09630	7.46656	6.49314	0.000933544	0.0278518
AT4G28140	-9.96578	1.50552	0.000934479	0.0278518
AT1G55450	5.43207	8.81859	0.000938234	0.0279205
AT5G48530	2.32219	4.47138	0.000940211	0.027936
AT5G01100	0.836724	4.70306	0.000942625	0.0279645
AT1G06820	3.10375	2.18755	0.000946773	0.0280443
AT1G53440	2.67639	4.8489	0.000950202	0.0281026
AT3G47500	5.51823	4.56825	0.000957045	0.0282615
AT2G28550	3.92121	2.5973	0.000971552	0.028608
AT2G42190	4.07205	2.4251	0.000971755	0.028608
AT4G30660	2.76804	6.19807	0.000974147	0.0286179
AT1G22530	4.41174	2.98974	0.000975179	0.0286179
AT1G58080	6.25953	5.43387	0.000977796	0.0286179
AT5G10480	5.21458	4.15136	0.000978046	0.0286179
AT1G17200	5.58799	4.8691	0.000981571	0.0286774
AT5G42380	1.07907	6.26259	0.000987061	0.0287801
AT1G72470	2.54145	0.286079	0.000988082	0.0287801
AT3G18130	5.98061	4.45263	0.000990341	0.0288023
AT3G50690	4.28935	3.09763	0.000996559	0.0288768
AT5G45775	7.68308	6.78235	0.000998271	0.0288768
AT5G60030	4.51998	3.68214	0.000999489	0.0288768
AT5G24150	5.67878	4.30421	0.00100025	0.0288768
AT5G17770	6.15725	5.73658	0.00100041	0.0288768
AT2G38770	1.57644	0.136957	0.00100378	0.0289084
AT2G17980	4.85931	4.10435	0.00100452	0.0289084
AT5G41790	4.7629	3.74037	0.00100868	0.0289455
AT5G56710	8.51875	7.72908	0.00100882	0.0289455
AT5G60870	1.33433	0.343988	0.00101281	0.0290167
AT4G25390	1.51872	4.45675	0.00101734	0.0290654
AT2G08780	2.57488	4.24012	0.00101894	0.0290654
AT3G46620	3.81171	5.47125	0.00101904	0.0290654
AT2G43710	7.46721	6.41389	0.00102669	0.0292401
AT2G19740	6.83075	5.90278	0.00102976	0.0292446
AT1G08230	3.58823	2.27816	0.00103017	0.0292446
AT1G79060	2.77406	0.507657	0.00103355	0.0292446
AT5G48380	4.02784	5.9834	0.0010351	0.0292446
AT5G03070	2.20587	1.50799	0.00103572	0.0292446
AT1G50920	6.43863	4.94949	0.00103597	0.0292446
AT2G39950	1.97625	2.80167	0.00103903	0.0292479
AT3G48930	8.66706	8.05336	0.00103914	0.0292479
AT5G26920	1.92789	5.03665	0.00104244	0.029298
AT2G31740	3.49155	2.64588	0.00104702	0.0293839
AT5G16800	4.30249	5.24729	0.00105018	0.0294015
AT3G62750	2.12603	2.92384	0.00105071	0.0294015
AT4G36540	6.07252	4.35569	0.00105266	0.0294131
AT3G25700	2.81886	1.44742	0.00105478	0.0294131
AT3G58120	3.99306	2.39819	0.00105636	0.0294131
AT2G27710	7.378	6.57277	0.00105872	0.0294131
AT2G26980	3.64154	2.18529	0.00105877	0.0294131
AT5G40490	0.244488	-0.933073	0.00106387	0.029512
AT2G39400	3.85834	4.68197	0.00106583	0.0295192
AT1G21060	3.73188	1.72461	0.0010672	0.0295192
AT3G57530	3.46388	5.6517	0.00107183	0.0295873
AT3G10113	0.0173481	2.66925	0.00107603	0.0295873
AT5G44190	7.12338	5.92681	0.00107779	0.0295873
AT4G01460	2.96521	0.907251	0.0010778	0.0295873
AT3G50340	3.93729	2.41657	0.00107784	0.0295873
AT5G05680	2.56418	1.55691	0.0010789	0.0295873
AT3G45638	0.677715	3.32906	0.00108385	0.0296795
AT5G54110	5.04197	4.67821	0.00108535	0.0296795
AT3G54380	2.99305	1.9555	0.00109028	0.029772
AT2G39020	5.05774	4.27721	0.00109726	0.0298676
AT2G41430	8.01619	10.177	0.00109731	0.0298676
AT2G40000	5.99705	8.17971	0.00109844	0.0298676
AT5G47750	4.87486	3.8093	0.00110112	0.0298981
AT5G08430	2.86625	1.87125	0.00110368	0.0299256
AT2G45400	2.10051	-0.211218	0.00110785	0.0299786
AT2G36870	4.4698	3.09071	0.00110876	0.0299786
AT5G26030	4.33106	7.23965	0.00111516	0.0300376
AT4G38960	2.85513	0.345135	0.00111535	0.0300376
AT3G21110	4.2837	3.14891	0.00111571	0.0300376
AT5G02290	4.96655	6.70628	0.00111972	0.0300376
AT5G03720	-0.128479	2.6612	0.00112088	0.0300376
AT5G54640	6.11839	4.50089	0.0011237	0.0300376
AT3G15110	5.24841	5.99708	0.00112438	0.0300376
AT2G34720	5.42466	4.21214	0.00112458	0.0300376
AT5G06530	4.77559	2.09523	0.001125	0.0300376
AT2G04039	5.8664	5.18843	0.00112671	0.0300415
AT1G72770	5.22163	3.57755	0.00112921	0.0300664
AT1G58440	4.79653	3.73056	0.0011324	0.0301096
AT5G65430	5.98992	5.35552	0.0011392	0.030216
AT3G57750	2.99306	4.80662	0.00113954	0.030216
AT1G19800	5.09392	4.38373	0.00114589	0.0303424
AT1G35170	-0.163147	-1.81455	0.00115119	0.0304267
AT2G46620	2.41412	5.01645	0.0011529	0.0304267
AT3G16030	-0.287798	1.69659	0.00115382	0.0304267
AT1G76600	5.97515	8.40515	0.00116002	0.0305365
AT5G36890	2.01526	2.69093	0.00116116	0.0305365
AT4G02630	4.08946	2.53894	0.0011662	0.030567
AT5G02810	3.775	5.00106	0.00116639	0.030567
AT3G21150	3.28075	7.40969	0.00116959	0.030567
AT3G04350	3.61545	3.08277	0.00116996	0.030567
AT3G26020	2.53627	3.91207	0.0011722	0.030567
AT1G02890	3.98147	3.15103	0.00117529	0.030567
AT4G14040	7.80561	6.93	0.00117741	0.030567
AT2G39730	11.5594	10.8221	0.00117891	0.030567
AT4G08580	2.65078	1.78147	0.00117905	0.030567
AT4G10450	5.43087	3.88211	0.00118013	0.030567
AT3G27020	5.12237	3.96525	0.0011818	0.030567
AT4G39890	2.86176	5.12773	0.00118266	0.030567
AT5G18400	4.24943	5.78813	0.001183	0.030567
AT1G16350	4.93981	3.47564	0.00118458	0.030567
AT4G01010	1.55042	4.3248	0.00119389	0.0306848
AT3G59630	2.83812	0.347811	0.00119392	0.0306848
AT3G22630	6.89679	6.57444	0.00119506	0.0306848
AT1G09250	5.15411	6.68106	0.00119553	0.0306848
AT5G62650	4.58544	3.62551	0.00119893	0.0307309
AT5G53460	3.71415	2.66445	0.00120357	0.0308035
AT5G45620	5.05145	4.53889	0.00120664	0.0308035
AT5G16290	5.07681	4.01365	0.00120811	0.0308035
AT3G53890	7.57137	7.06102	0.00120947	0.0308035
AT1G52905	4.49869	2.70062	0.00121038	0.0308035
AT3G12920	4.98371	2.32991	0.00121168	0.0308035
AT5G13710	5.92015	5.10361	0.00121298	0.0308035
AT5G67385	5.59237	4.10047	0.00121939	0.0309142
AT2G35760	4.34591	2.83983	0.00122055	0.0309142
AT5G25780	3.85716	2.66262	0.00122892	0.0310851
AT3G25710	3.05277	2.06518	0.00123557	0.031187
AT3G55430	5.79006	7.37325	0.00123899	0.031187
AT4G18880	3.64563	6.0596	0.0012394	0.031187
AT4G02230	6.84674	6.3455	0.00124066	0.031187
AT1G14060	4.34869	2.9748	0.0012414	0.031187
AT3G27340	3.98078	3.36389	0.00124336	0.031187
AT1G17380	1.18902	3.66134	0.00124457	0.031187
AT5G27150	5.20473	3.42795	0.00124606	0.031187
AT1G18330	2.57147	5.08645	0.00124755	0.031187
AT1G80130	5.01817	3.37006	0.00125598	0.0313273
AT1G64980	3.73905	4.47177	0.00125642	0.0313273
AT1G14880	4.14827	5.58383	0.00125898	0.0313502
AT4G03410	4.30898	4.98563	0.0012606	0.0313502
AT1G64760	1.00342	3.41648	0.00126421	0.0313995
AT3G10840	2.74543	1.91771	0.00126704	0.0314103
AT4G04350	3.81979	3.15105	0.00126792	0.0314103
AT4G23490	2.32108	1.18474	0.00127156	0.0314512
AT5G39160	4.33323	2.80951	0.00127284	0.0314512
AT4G01100	5.33987	4.63945	0.00127748	0.0314733
AT1G27470	2.1725	0.776705	0.00127809	0.0314733
AT1G44835	3.64745	3.10601	0.00127913	0.0314733
AT2G18670	3.94679	5.36926	0.00128028	0.0314733
AT4G01720	3.63312	2.17772	0.00129169	0.0316426
AT4G30400	3.15104	-0.999742	0.00129295	0.0316426
AT2G23350	6.57557	5.60294	0.00129328	0.0316426
AT4G01050	8.07168	7.48189	0.00129375	0.0316426
AT3G21670	7.07215	5.71234	0.00130624	0.0318763
AT3G53720	3.84365	0.92116	0.00130662	0.0318763
AT1G13080	5.99939	4.06922	0.00131191	0.0319648
AT5G56890	2.99033	1.80187	0.00131381	0.0319705
AT1G51500	6.04422	3.47056	0.0013177	0.0320227
AT3G49220	4.93779	3.57351	0.00131992	0.0320227
AT1G09640	6.4603	5.78762	0.00132165	0.0320227
AT5G57410	0.640137	1.6643	0.00132305	0.0320227
AT2G34430	9.16691	10.757	0.00132428	0.0320227
AT1G20020	7.17785	8.1465	0.00133484	0.0321982
AT4G17390	9.3719	8.60891	0.00133489	0.0321982
AT2G47730	7.9372	9.294	0.00133961	0.032256
AT3G52720	4.88777	3.61313	0.00134064	0.032256
AT5G14880	5.00437	3.25981	0.00134528	0.032327
AT1G17050	6.24833	5.21232	0.00135294	0.0324364
AT5G67450	1.91298	4.27988	0.0013532	0.0324364
AT5G47620	4.77902	3.44782	0.00136064	0.0324768
AT4G38840	7.05025	5.81323	0.00136129	0.0324768
AT5G54100	2.32703	2.8983	0.00136968	0.0324768
AT1G80820	-0.0832178	4.74749	0.00137543	0.0324768
AT5G61130	6.73157	5.56202	0.00137546	0.0324768
AT2G16280	5.71575	4.13087	0.00137604	0.0324768
AT5G27730	3.02737	4.13019	0.00137654	0.0324768
AT5G05270	4.85	2.41571	0.00137673	0.0324768
AT3G47210	-9.96578	-0.53477	0.00137693	0.0324768
AT5G13140	6.75997	6.30022	0.00137719	0.0324768
AT3G48560	7.46162	6.50748	0.00137773	0.0324768
AT5G54380	4.19266	2.79623	0.00138507	0.0324768
AT5G43440	3.02602	5.71058	0.00138517	0.0324768
AT1G72070	2.49225	3.88158	0.00138611	0.0324768
AT3G16570	5.66629	3.67923	0.00138664	0.0324768
AT2G19750	7.56293	6.73757	0.00138724	0.0324768
AT1G53900	2.5091	1.4573	0.00138769	0.0324768
AT2G46400	2.7816	6.74137	0.00138853	0.0324768
AT3G44400	-0.189632	3.14828	0.00138956	0.0324768
AT1G33110	5.63383	4.90717	0.00139149	0.0324768
AT3G60220	2.81085	0.903221	0.00139181	0.0324768
AT2G24600	3.02097	6.8028	0.00139501	0.0324768
AT1G69295	5.63018	4.86216	0.00139555	0.0324768
AT4G27000	6.36957	5.32608	0.0013959	0.0324768
AT5G18470	2.18755	6.01996	0.001398	0.0324768
AT2G46070	3.69682	1.89415	0.00140265	0.0324768
AT3G62420	5.59175	6.46343	0.00140439	0.0324768
AT4G08980	5.31966	4.36668	0.00140643	0.0324768
AT3G04790	7.48503	6.86634	0.00140708	0.0324768
AT1G74560	6.96307	5.72957	0.00140721	0.0324768
AT1G22330	2.97038	1.74206	0.00140726	0.0324768
AT1G01090	7.35632	6.53932	0.00141018	0.0325052
AT2G23610	5.13143	4.20809	0.00141352	0.0325318
AT5G15700	1.51932	-0.455473	0.00141585	0.0325318
AT2G31955	3.19937	4.13574	0.00141791	0.0325318
AT1G30570	2.61553	1.84155	0.00142017	0.0325318
AT1G04833	2.97083	5.82493	0.00142158	0.0325318
AT1G59870	5.54747	7.55277	0.00142232	0.0325318
AT5G15310	3.0847	0.185406	0.00142452	0.0325318
AT1G67090	15.2538	14.7665	0.00142529	0.0325318
AT1G76490	7.32599	6.32661	0.00142657	0.0325318
AT5G58100	3.88352	3.01269	0.00143033	0.03255
AT4G18480	8.41385	7.97107	0.00143075	0.03255
AT3G04810	3.24515	1.95797	0.00143264	0.0325544
AT1G62422	4.07288	5.68131	0.00143718	0.032619
AT1G49760	4.74647	4.05023	0.00144276	0.0327072
AT3G07880	5.65145	6.25131	0.00144785	0.0327569
AT3G13520	8.27929	7.00357	0.00144867	0.0327569
AT3G03020	4.128	5.5602	0.0014508	0.0327569
AT5G23240	0.239083	2.37034	0.00145399	0.0327569
AT1G74470	10.6	10.1868	0.00145602	0.0327569
AT2G30170	3.44568	2.67197	0.00145605	0.0327569
AT3G05060	5.75491	3.92242	0.00145689	0.0327569
AT1G09610	-0.620388	0.716711	0.00146317	0.0328217
AT1G47210	2.5078	1.08798	0.00146318	0.0328217
AT1G76630	2.31641	1.37751	0.00146811	0.0328752
AT3G13175	2.4274	4.1275	0.00146899	0.0328752
AT1G07830	5.05979	4.15488	0.0014763	0.0329685
AT5G49230	3.69174	2.71005	0.00147658	0.0329685
AT2G26080	8.01844	6.51233	0.00147865	0.0329763
AT3G53800	0.291966	4.41482	0.00148482	0.0330317
AT3G02220	6.0014	5.00084	0.00148513	0.0330317
AT5G62350	6.19603	7.76189	0.00148629	0.0330317
AT1G27770	3.55673	6.40069	0.00149445	0.0331627
AT2G10940	8.67193	7.02236	0.00149801	0.0331627
AT1G29965	4.63379	3.07789	0.00150055	0.0331627
AT4G29600	-9.96578	0.31012	0.00150061	0.0331627
AT4G26110	6.09221	4.69002	0.00150585	0.0331627
AT1G01790	5.10136	4.28594	0.00150816	0.0331627
AT1G63050	3.08747	2.55097	0.00150818	0.0331627
AT4G18950	4.01858	5.21193	0.00151058	0.0331627
AT3G43720	6.91425	5.27811	0.00151175	0.0331627
AT4G31080	4.39829	3.78806	0.00151283	0.0331627
AT4G37180	3.21851	4.15506	0.00151298	0.0331627
AT1G08360	9.04013	8.25347	0.00151458	0.0331627
AT1G29250	6.67818	5.51153	0.00151537	0.0331627
AT2G44160	6.80836	6.11819	0.0015171	0.0331627
AT3G10610	6.38869	5.00269	0.00151806	0.0331627
AT3G50530	3.6598	1.98689	0.0015205	0.0331701
AT5G04080	2.75277	3.78848	0.00152294	0.0331701
AT4G17170	6.45603	6.02505	0.00152357	0.0331701
AT4G18010	3.326	5.44666	0.00152892	0.0332067
AT3G25780	2.57337	5.33911	0.00152914	0.0332067
AT4G12330	-9.96578	-0.126351	0.00153044	0.0332067
AT3G46940	4.92167	3.93627	0.00153357	0.0332371
AT1G20510	3.80246	5.82953	0.00153887	0.0333145
AT4G17970	2.92657	-0.747121	0.00154647	0.0333848
AT5G05580	6.01521	5.11679	0.00154721	0.0333848
AT3G54100	0.871137	2.70443	0.00155028	0.0333848
AT3G56400	6.81903	8.54437	0.00155137	0.0333848
AT1G62020	3.75749	2.53125	0.00155216	0.0333848
AT2G27040	3.72309	3.00211	0.00155254	0.0333848
AT3G63130	4.07597	2.75341	0.00155517	0.0334041
AT1G02170	5.0194	5.80426	0.00156	0.0334703
AT5G13770	7.00565	6.10437	0.00156267	0.0334904
AT1G04800	6.83132	4.69536	0.00156521	0.0335073
AT1G72820	6.02549	4.62701	0.00157007	0.0335436
AT1G72510	5.50986	3.99335	0.00157046	0.0335436
AT3G18310	1.76418	0.145359	0.00157354	0.0335436
AT2G40660	4.99068	4.15074	0.00157388	0.0335436
AT1G75810	4.00231	5.8086	0.00157689	0.0335705
AT3G61770	5.77357	5.02	0.00158011	0.033587
AT5G48550	-9.96578	0.133666	0.00158116	0.033587
AT3G52400	3.62945	7.49545	0.00159162	0.0337719
AT5G38990	4.7902	5.70894	0.00159527	0.033792
AT3G61100	5.12664	3.25875	0.00159609	0.033792
AT5G45750	3.17241	6.04019	0.00159962	0.0338074
AT3G58500	7.40717	6.73794	0.00160384	0.0338074
AT3G04840	8.53039	7.84322	0.00160417	0.0338074
AT2G13540	3.82714	3.22649	0.00160814	0.0338074
AT2G41310	3.80912	1.95306	0.00160898	0.0338074
AT5G37020	2.77252	0.969944	0.00160915	0.0338074
AT4G22200	3.83163	2.19088	0.00161009	0.0338074
AT2G36160	8.08667	7.51722	0.00161105	0.0338074
AT4G10710	3.92576	3.1016	0.00161264	0.0338074
AT4G17730	5.82907	4.77554	0.00161493	0.0338185
AT5G40170	3.70251	5.49292	0.00161901	0.0338395
AT5G35360	5.7118	5.33878	0.00161945	0.0338395
AT1G19450	6.0728	4.77455	0.00162209	0.0338577
AT1G02780	9.05616	8.60242	0.00162454	0.0338722
AT4G13780	4.73324	3.67694	0.00162656	0.0338724
AT3G52430	3.44156	6.40856	0.00162807	0.0338724
AT1G06460	6.83939	7.58453	0.00163322	0.0338937
AT4G12600	6.11397	4.28183	0.0016341	0.0338937
AT5G11710	4.95689	4.71895	0.00163439	0.0338937
AT5G16240	3.37513	1.00059	0.00163931	0.0339591
AT5G49450	5.55266	7.18873	0.00164852	0.0341132
AT4G12880	4.58418	3.5418	0.00165035	0.0341139
AT1G18090	2.03095	0.693673	0.0016521	0.0341139
AT3G21750	5.29996	4.32096	0.00165454	0.0341275
AT5G01790	3.10908	1.01496	0.0016564	0.0341293
AT2G36800	4.81889	6.33263	0.00166282	0.0342119
AT5G06980	5.45205	3.68157	0.00166397	0.0342119
AT1G01490	5.58139	4.84023	0.0016667	0.0342164
AT5G10650	2.89412	1.17268	0.00166978	0.0342164
AT4G03090	1.37094	-0.311707	0.001671	0.0342164
AT2G38110	2.73726	1.11373	0.00167182	0.0342164
AT4G26130	5.40842	6.4184	0.00167474	0.0342164
AT5G54710	3.62856	5.99131	0.00167568	0.0342164
AT1G15690	7.58151	7.11385	0.00167665	0.0342164
AT2G23680	2.9064	5.72564	0.00167939	0.034236
AT4G30950	9.00474	8.47946	0.00168154	0.0342436
AT2G25355	3.03585	1.72081	0.00168626	0.0342764
AT5G20950	4.83659	5.49731	0.00168672	0.0342764
AT4G34460	4.63628	5.01338	0.00169076	0.0343222
AT1G01060	7.29819	1.30799	0.00169618	0.034396
AT1G07020	3.62536	4.45597	0.00170131	0.0344409
AT2G18900	3.45607	1.47416	0.00170339	0.0344409
AT1G12090	8.02456	9.73628	0.00170551	0.0344409
AT1G76590	1.73139	3.54087	0.0017089	0.0344409
AT5G49630	4.44469	5.60298	0.00170914	0.0344409
AT4G38860	4.40909	2.62358	0.00171292	0.0344409
AT5G58720	3.82997	4.36098	0.00171418	0.0344409
AT4G15248	3.54016	6.01854	0.00171537	0.0344409
AT1G78020	6.25001	5.17048	0.00171974	0.0344409
AT5G56610	1.49258	2.54507	0.00172194	0.0344409
AT5G13720	6.4126	5.98261	0.00172237	0.0344409
AT5G39190	3.77671	2.16913	0.00172419	0.0344409
AT4G18810	4.92295	4.4426	0.00172883	0.0344409
AT1G29390	5.04215	5.85368	0.0017293	0.0344409
AT3G06770	3.11242	1.04307	0.00173064	0.0344409
AT3G52740	3.86167	5.55103	0.00173348	0.0344409
AT1G31970	5.72571	3.97435	0.00173349	0.0344409
AT1G07000	3.95869	5.93287	0.00173419	0.0344409
AT5G26010	-0.424446	-9.96578	0.00173581	0.0344409
AT2G20390	2.10022	0.403402	0.00173583	0.0344409
AT3G21250	3.86239	1.82905	0.00173737	0.0344409
AT2G44860	6.60644	5.44563	0.00173874	0.0344409
AT1G66200	7.5995	6.76176	0.0017396	0.0344409
AT5G24490	7.65669	8.40488	0.00174674	0.0344437
AT5G15440	4.51473	3.64394	0.00174855	0.0344437
AT5G54940	4.72852	5.83609	0.00174912	0.0344437
AT4G38420	4.50391	1.97169	0.00174929	0.0344437
AT4G29050	1.15322	2.98711	0.0017503	0.0344437
AT1G03230	4.05804	5.97537	0.0017518	0.0344437
AT3G20600	3.52017	6.32041	0.00175229	0.0344437
AT2G23320	5.71392	7.70636	0.00175514	0.0344645
AT5G25460	7.30661	5.88224	0.00175805	0.0344866
AT1G10820	3.17265	2.02076	0.00176678	0.0346224
AT3G13980	3.75664	1.311	0.00177306	0.03468
AT4G25960	3.37264	0.943687	0.00177458	0.03468
AT2G37450	2.79781	1.91023	0.00177513	0.03468
AT2G30010	4.51304	2.392	0.0017796	0.034732
AT4G21380	0.656345	2.90379	0.00178538	0.0347762
AT1G21670	3.8609	5.13379	0.00178548	0.0347762
AT2G47330	3.4824	2.48812	0.00179216	0.0348542
AT2G31585	4.88101	5.72226	0.00179311	0.0348542
AT3G15360	8.46204	9.34983	0.00179849	0.0349189
AT1G04520	3.38269	2.30915	0.00180103	0.0349189
AT3G48780	4.74502	5.47249	0.00180189	0.0349189
AT5G50180	3.6051	2.9427	0.00180448	0.0349338
AT1G30690	4.24476	3.1436	0.00180912	0.0349579
AT5G03240	7.58133	8.70366	0.00180936	0.0349579
AT2G29310	4.3004	6.35277	0.00181121	0.0349585
AT1G74440	2.29242	4.62949	0.00181831	0.0349683
AT1G17610	-0.182989	2.09189	0.00182031	0.0349683
AT2G47790	4.47133	3.41422	0.00182175	0.0349683
AT3G57450	4.70038	7.81416	0.00182193	0.0349683
AT2G40670	1.78249	-0.600199	0.00182199	0.0349683
AT1G32460	7.12316	7.91045	0.00182286	0.0349683
AT3G23030	5.73668	6.82494	0.00182533	0.0349683
AT1G03610	4.56663	5.8892	0.0018267	0.0349683
AT3G54890	11.5129	12.4837	0.00182809	0.0349683
AT1G27100	5.08137	6.54884	0.00183337	0.035001
AT2G23760	3.69559	2.79502	0.00183344	0.035001
AT1G54410	8.53169	9.60824	0.0018375	0.0350111
AT4G23270	3.02136	5.03792	0.00183825	0.0350111
AT5G45550	6.386	5.41634	0.00184255	0.0350111
AT3G24490	3.931	2.96873	0.00184326	0.0350111
AT4G13260	0.911717	-3.13843	0.00184525	0.0350111
AT4G40030	7.67381	7.26773	0.00184547	0.0350111
AT4G17490	3.41553	9.07837	0.00184671	0.0350111
AT5G17840	5.20995	4.46442	0.00185313	0.035063
AT5G37350	3.69925	2.64979	0.00186299	0.035063
AT2G35050	4.64133	3.6515	0.00186314	0.035063
AT2G29670	5.65178	7.46823	0.00186337	0.035063
AT3G21390	4.05957	3.0374	0.00186485	0.035063
AT3G11840	2.71137	6.38892	0.00186505	0.035063
AT1G60010	6.67589	5.84338	0.00186677	0.035063
AT5G08139	2.49112	3.47193	0.00186742	0.035063
AT4G23570	4.75458	6.56821	0.00186871	0.035063
AT5G60390	10.0841	9.6396	0.0018691	0.035063
AT5G03760	4.98238	2.61213	0.00187005	0.035063
AT2G42080	4.12228	3.19446	0.00187306	0.035063
AT5G11420	5.31456	3.78004	0.00187316	0.035063
AT5G64170	5.96875	4.97796	0.00187597	0.0350813
AT1G52280	4.38211	5.1717	0.00188457	0.0351629
AT5G04430	5.77993	5.43643	0.00188484	0.0351629
AT5G66490	5.69983	6.31315	0.00188582	0.0351629
AT3G57050	5.4449	4.70365	0.00189221	0.0352353
AT5G41750	0.409899	5.28141	0.0018947	0.0352353
AT5G22520	1.31011	6.9706	0.00189538	0.0352353
AT5G41180	1.14339	2.87523	0.00189838	0.0352353
AT5G57770	-0.74216	-9.96578	0.00190051	0.0352353
AT2G27830	5.69192	6.61771	0.0019007	0.0352353
AT1G76990	5.90392	4.32144	0.00190276	0.0352396
AT5G52760	1.70108	6.86349	0.00190551	0.0352565
AT2G43540	5.25114	6.06611	0.00190925	0.0352652
AT3G41768	9.68293	10.4857	0.0019105	0.0352652
AT5G15860	4.6058	3.13107	0.00191148	0.0352652
AT5G57630	1.9897	3.70005	0.00191983	0.0353728
AT1G10370	6.20708	5.49492	0.00192293	0.0353728
AT2G46600	7.09443	9.43731	0.00192375	0.0353728
AT3G61580	7.62389	8.7063	0.00192468	0.0353728
AT4G00180	4.08347	3.4878	0.00192796	0.0353994
AT1G16670	2.53156	3.86985	0.00193222	0.0354437
AT5G57560	5.51791	9.19603	0.00193501	0.035461
AT4G01020	0.739846	-0.426106	0.00194046	0.0354977
AT4G33010	9.10754	8.06728	0.0019407	0.0354977
AT3G50840	3.21779	1.85767	0.00194629	0.0355661
AT5G38430	11.1284	10.1325	0.00194912	0.0355794
AT2G33340	5.10806	4.50182	0.00195072	0.0355794
AT3G51600	9.01787	7.17716	0.00195558	0.0356342
AT2G26190	4.0307	6.70353	0.0019639	0.0357519
AT3G17580	2.0751	-9.96578	0.00196963	0.0358182
AT1G43190	5.53754	5.09986	0.00197259	0.0358182
AT4G34760	5.63477	2.80948	0.00197313	0.0358182
AT2G33480	3.55151	1.05167	0.00197653	0.0358356
AT5G53050	3.50023	4.43875	0.00197945	0.0358356
AT1G63720	2.46926	5.4798	0.00198216	0.0358356
AT1G26110	5.99716	5.17913	0.00198307	0.0358356
AT1G65295	4.77395	3.08326	0.00198341	0.0358356
AT2G44490	5.45655	7.57882	0.00198645	0.0358569
AT5G05780	6.06353	5.62031	0.0019927	0.0359039
AT5G57040	8.19837	8.86945	0.00199464	0.0359039
AT3G51310	3.26785	2.78865	0.00199466	0.0359039
AT1G30400	4.13443	3.01945	0.00200172	0.0359501
AT5G24010	1.41882	-0.845562	0.00200248	0.0359501
AT5G67360	7.39634	6.10369	0.00200284	0.0359501
AT2G32680	2.24927	4.26141	0.00200549	0.0359642
AT1G13110	6.33456	5.6729	0.00201139	0.0360153
AT5G25630	5.38545	4.49259	0.0020144	0.0360153
AT1G76350	2.16519	0.536526	0.00201521	0.0360153
AT2G35790	5.55533	4.20058	0.00201868	0.0360153
AT5G49020	3.60815	2.63044	0.00201899	0.0360153
AT3G11820	4.06524	7.1101	0.00201959	0.0360153
AT3G48090	3.99229	6.12047	0.00202289	0.0360382
AT4G34390	2.70659	4.89442	0.00202462	0.0360382
AT4G02680	3.24142	1.85952	0.00202933	0.0360832
AT3G57560	5.28118	4.7774	0.0020309	0.0360832
AT4G24380	1.38404	2.98165	0.00203669	0.0361526
AT4G25030	5.44986	7.09254	0.00204437	0.0361706
AT3G63210	4.44494	2.3955	0.00204471	0.0361706
AT3G23590	3.39426	1.82061	0.00204474	0.0361706
AT1G53430	2.20148	4.08355	0.00204523	0.0361706
AT5G54270	12.8214	13.4679	0.00204899	0.0362039
AT5G55300	4.55177	3.55874	0.00205657	0.0362769
AT4G28190	1.67597	0.0209283	0.00206555	0.0362769
AT3G13360	4.50676	3.90859	0.00206661	0.0362769
AT1G65030	4.33368	2.32756	0.00206662	0.0362769
AT3G11580	-0.30384	1.14907	0.00206699	0.0362769
AT3G63370	0.679165	-0.387166	0.00206981	0.0362769
AT3G07590	3.28944	2.01694	0.00207467	0.0362769
AT5G56790	2.54044	1.47345	0.00207535	0.0362769
AT3G01140	2.7944	-0.0264896	0.00207683	0.0362769
AT1G33140	8.84333	8.18579	0.002077	0.0362769
AT5G23810	-2.09794	0.15963	0.00207839	0.0362769
AT2G39010	8.37119	7.4065	0.00208164	0.0362769
AT2G30520	8.83491	7.03974	0.00208417	0.0362769
AT1G17840	5.1948	2.94753	0.0020849	0.0362769
AT5G63790	5.9796	8.18854	0.0020855	0.0362769
AT1G35350	3.19217	4.39512	0.00208634	0.0362769
AT1G26630	8.18272	7.72181	0.00208684	0.0362769
AT1G43000	-9.96578	1.42306	0.00208709	0.0362769
AT1G58520 (2)	3.55458	0.981906	0.00209165	0.0363234
AT3G08943	3.31656	1.94689	0.00209738	0.0363899
AT1G07983	4.13778	2.52279	0.00210035	0.0364086
AT2G41140	4.92645	3.62254	0.00210412	0.036441
AT3G54480	3.57127	2.89671	0.00210932	0.0364982
AT4G34270	5.30792	4.84326	0.00211246	0.0364999
AT1G14280	6.49274	3.99502	0.00211321	0.0364999
AT4G36010	0.450756	2.49124	0.00211558	0.0365018
AT1G72050	4.32003	2.68354	0.00211712	0.0365018
AT2G21120	4.95593	6.09585	0.00211964	0.0365124
AT1G12810	4.36972	3.81927	0.00212328	0.0365425
AT5G64460	5.52275	5.06417	0.00212854	0.0365462
AT5G64280	5.57191	4.80122	0.00213004	0.0365462
AT1G63020	-0.0388859	-1.09841	0.0021317	0.0365462
AT5G66650	1.7073	5.38294	0.00213267	0.0365462
AT2G23000	3.66776	2.52678	0.002133	0.0365462
AT1G77890	1.15768	2.6302	0.00213515	0.0365505
AT5G46470	2.39019	4.37478	0.00213814	0.036569
AT3G51510	7.29947	7.9744	0.00214924	0.0366948
AT2G47800	3.44493	0.857814	0.00214931	0.0366948
AT5G41740	1.12424	4.74503	0.00215528	0.0367641
AT2G47060	3.33559	5.05118	0.00215922	0.0367986
AT3G15570	3.70586	2.82921	0.00216338	0.036828
AT1G79330	-9.96578	-0.600864	0.00216477	0.036828
AT1G75020	2.89279	4.10325	0.00216994	0.0368399
AT3G51890	4.94161	5.9872	0.00217323	0.0368399
AT4G34138	3.81127	5.16979	0.00217426	0.0368399
AT5G39020	0.608966	4.02706	0.0021757	0.0368399
AT4G31790	3.85362	2.62244	0.00217583	0.0368399
AT4G39400	5.02614	4.34634	0.00217697	0.0368399
AT4G18590	5.28225	4.66352	0.00218122	0.0368794
AT2G14910	7.61512	7.07948	0.00218639	0.0368927
AT1G11700	3.56152	1.37429	0.00218761	0.0368927
AT5G58070	6.80912	7.8888	0.00219041	0.0368927
AT3G45770	5.37744	4.81691	0.00219214	0.0368927
AT1G68790	3.91333	3.0632	0.00219323	0.0368927
AT3G16510	0.9476	3.8573	0.00219353	0.0368927
AT2G22600	-1.17645	-9.96578	0.00219908	0.0369195
AT3G48640	1.46892	7.67552	0.00220012	0.0369195
AT4G11360	5.08987	7.01224	0.00220088	0.0369195
AT3G60320	5.41403	3.68024	0.00220707	0.0369911
AT1G31860	2.95195	1.48157	0.00221112	0.0370238
AT5G04170	4.7944	5.92765	0.00221343	0.0370238
AT1G75100	6.2191	5.26469	0.00221771	0.0370238
AT3G59600	5.3167	4.97943	0.0022184	0.0370238
AT1G72550	4.55216	3.68963	0.00222012	0.0370238
AT3G16840	3.16755	2.16639	0.00222368	0.0370238
AT1G16110	1.48963	3.9552	0.00222399	0.0370238
AT4G06746	2.27265	4.85862	0.00222443	0.0370238
AT4G27040	4.24573	3.37334	0.00223623	0.037095
AT1G17470	5.34412	4.44955	0.00223799	0.037095
AT5G60210	1.95116	0.907056	0.00223834	0.037095
AT2G41170	2.85962	-0.0170594	0.00224232	0.037095
AT5G47930	8.31388	7.79999	0.00224259	0.037095
AT2G15042	0.750751	2.84596	0.00224261	0.037095
AT1G20630	4.57024	5.97315	0.00224405	0.037095
AT4G27970	-0.814004	2.59575	0.00224415	0.037095
AT3G12110	3.38357	1.67113	0.00224696	0.0371095
AT2G48020	4.64347	3.69816	0.00224926	0.0371156
AT5G14040	7.88721	7.14717	0.00225335	0.0371513
AT1G04870	5.14687	3.96593	0.00226287	0.0372743
AT3G54660	6.29753	5.51415	0.00226638	0.0372743
AT5G59770	6.23015	5.88722	0.00226663	0.0372743
AT1G26560	5.52177	3.54498	0.00226878	0.0372777
AT5G01075	4.09235	2.30681	0.00227386	0.0373294
AT1G78230	4.31971	2.00378	0.00227905	0.0373826
AT1G73080	2.16639	3.92115	0.00228474	0.0374118
AT4G38495	5.55322	4.95097	0.00228612	0.0374118
AT1G80050	2.18019	0.698775	0.00228667	0.0374118
AT2G20495	2.17038	1.31537	0.00228985	0.0374321
AT3G51895	5.10117	3.8073	0.00229814	0.0375357
AT5G27350	6.01356	4.64688	0.00230519	0.0375826
AT1G27690	3.00102	1.64784	0.00230526	0.0375826
AT5G05300	1.04867	5.74618	0.0023074	0.0375826
AT3G52590	9.41456	8.99468	0.00230997	0.0375826
AT3G25770	6.7585	8.47163	0.00231302	0.0375826
AT2G41250	7.75592	5.55998	0.00231465	0.0375826
AT5G62130	2.90949	0.974059	0.00231567	0.0375826
AT2G18020	9.58057	8.8119	0.00231666	0.0375826
AT1G08900	3.93667	4.66176	0.0023268	0.0377154
AT5G19140	8.84803	9.82249	0.0023307	0.0377159
AT1G64370	8.39532	8.97241	0.0023317	0.0377159
AT4G17500	5.83176	8.61679	0.00233419	0.0377159
AT4G11890	2.96972	5.09387	0.00233563	0.0377159
AT1G59850	-2.39561	0.253906	0.00233802	0.0377159
AT4G25170	5.76415	6.33971	0.00233861	0.0377159
AT3G62980	4.61178	3.43087	0.00234079	0.0377187
AT2G36895	6.12047	5.62679	0.0023427	0.0377187
AT4G00300	5.39146	6.39439	0.00235109	0.0378221
AT1G70560	2.26544	0.389952	0.00235867	0.0379122
AT5G53880	5.88835	4.17346	0.00236085	0.0379156
AT1G07930	7.30927	6.45701	0.00236311	0.0379203
AT1G07920	8.48636	7.71181	0.00236663	0.0379388
AT1G70660	7.05774	6.31361	0.00237108	0.0379388
AT4G32340	2.72237	4.66884	0.00237156	0.0379388
AT3G13275	3.67867	4.97699	0.00237216	0.0379388
AT4G17486	4.14952	4.959	0.0023751	0.0379542
AT3G21550	4.57177	5.02376	0.00238657	0.0381059
AT3G54500	7.36762	5.476	0.00238974	0.0381248
AT1G79750	6.88196	5.84864	0.00239703	0.0381924
AT4G35350	2.38952	3.78889	0.00239795	0.0381924
AT1G51620	0.629691	4.30818	0.00240195	0.0382244
AT2G32950	2.69902	1.64251	0.00240786	0.0382602
AT4G16447	2.91507	0.46888	0.00240818	0.0382602
AT5G53850	4.56959	4.06635	0.00241051	0.0382657
AT4G39080	6.19462	5.33244	0.0024127	0.0382688
AT5G17630	5.69569	4.35409	0.00241622	0.0382929
AT2G11520	3.95371	4.9821	0.0024242	0.0383791
AT1G34418	7.27356	5.7395	0.00242752	0.0383791
AT1G78730	1.24934	-0.968273	0.00242768	0.0383791
AT3G49430	3.73094	3.18495	0.00242964	0.0383791
AT3G48200	4.36554	3.23347	0.00243851	0.0384877
AT3G62260	3.33205	4.58125	0.00244198	0.0385107
AT5G49460	3.63607	2.81117	0.00244657	0.0385412
AT3G03920	6.40324	4.91618	0.00244975	0.0385412
AT2G24820	6.77295	6.04552	0.00245459	0.0385412
AT2G17040	4.28952	6.58139	0.00245591	0.0385412
AT3G23530	3.59569	2.52355	0.00245664	0.0385412
AT1G06930	-9.96578	-0.260892	0.00245758	0.0385412
AT3G27030	4.58569	3.26419	0.00245794	0.0385412
AT2G15580	4.04865	4.60371	0.00246189	0.0385669
AT1G80620	3.76758	2.61714	0.00246551	0.0385669
AT3G09700	4.21298	3.12835	0.00246658	0.0385669
AT5G28300	3.86767	1.43825	0.00246761	0.0385669
AT5G05690	6.72576	5.84611	0.00247291	0.0386184
AT4G30210	5.45213	6.71664	0.00248063	0.0387076
AT2G44940	3.94914	2.74069	0.00248274	0.0387089
AT3G24170	6.4066	4.98165	0.00248617	0.038731
AT3G21260	4.052	2.96626	0.00249266	0.0387491
AT2G40140	3.6929	7.31933	0.0024937	0.0387491
AT2G21650	5.23417	4.30669	0.00249527	0.0387491
AT1G05500	4.27562	3.76801	0.00249725	0.0387491
AT2G01850	7.49642	6.403	0.00249741	0.0387491
AT2G42300	3.14122	1.74267	0.00250155	0.0387586
AT4G28400	3.36446	4.57592	0.00250205	0.0387586
AT5G53160	5.9785	5.24453	0.00250748	0.0387791
AT1G17370	6.05277	5.57557	0.00250816	0.0387791
AT2G15910	2.52057	2.07473	0.00250942	0.0387791
AT1G55330	8.32962	7.23215	0.00251804	0.0388809
AT3G04210	5.93689	8.15084	0.002522	0.0388823
AT1G71970	6.21648	4.41224	0.00252217	0.0388823
AT1G75080	4.88204	4.18992	0.00253638	0.0390539
AT5G22940	2.85996	0.946098	0.00253737	0.0390539
AT5G48910	3.10402	2.28704	0.00253971	0.0390587
AT1G10960	9.79909	9.30769	0.00254857	0.0391346
AT4G09890	6.44638	4.24074	0.00255021	0.0391346
AT5G12420	2.27859	0.687924	0.00255075	0.0391346
AT5G24470	-2.30832	3.87277	0.00256237	0.0392815
AT2G42740	5.27844	4.55427	0.00256692	0.0393198
AT3G11250	5.20048	3.99953	0.00257199	0.0393662
AT1G15250	6.0723	4.53951	0.00257477	0.0393774
AT2G20950	3.33551	2.27266	0.00257715	0.0393787
AT2G24592	3.56339	2.57894	0.0025814	0.0393787
AT2G30570	12.4322	12.9494	0.00258199	0.0393787
AT4G12320	3.1542	4.75251	0.00258305	0.0393787
AT2G40540	4.39976	3.22914	0.002591	0.0394443
AT3G59060	7.09452	5.92575	0.00259145	0.0394443
AT1G44446	6.33463	5.01	0.00259565	0.0394768
AT4G36648	5.50425	6.63621	0.00259942	0.039503
AT4G02010	3.04875	1.4394	0.00260832	0.0396069
AT1G75990	3.54846	3.00829	0.00261801	0.0397186
AT5G66480	2.15942	3.59481	0.00261981	0.0397186
AT5G08760	6.88356	8.20957	0.00262342	0.0397233
AT5G06690	0.484952	2.65421	0.00262447	0.0397233
AT4G25830	4.2645	2.95927	0.00262632	0.0397233
AT4G22580	3.77879	3.26639	0.00263132	0.0397523
AT4G15620	4.8842	3.61307	0.00263506	0.0397523
AT4G00330	4.27234	5.01466	0.00263516	0.0397523
AT2G20860	6.37488	5.99514	0.00263739	0.0397523
AT1G68238	5.64432	4.13639	0.00263858	0.0397523
AT5G05470	3.84315	3.236	0.00264799	0.039863
AT4G27260	4.33582	5.4924	0.00265753	0.0399398
AT1G23030	4.63881	2.96018	0.00266297	0.0399398
AT4G25340	4.3736	2.54439	0.00266373	0.0399398
AT1G29510	4.14131	2.31009	0.00266494	0.0399398
AT3G18215	4.01582	3.23235	0.00266899	0.0399398
AT4G28450	4.23673	2.54587	0.00267102	0.0399398
AT2G15970	6.73371	7.86307	0.00267125	0.0399398
AT2G01010	8.69759	9.50764	0.00267362	0.0399398
AT5G15170	1.95997	1.38717	0.00267387	0.0399398
AT2G27100	4.54379	3.98778	0.00267814	0.0399398
AT1G67960	2.754	1.30749	0.00267888	0.0399398
AT1G68870	3.27344	0.396465	0.00267955	0.0399398
AT3G22320	6.89653	6.03681	0.00268011	0.0399398
AT3G55800	9.25228	8.64338	0.00268945	0.0400095
AT1G74940	4.89228	3.54068	0.0026919	0.0400095
AT5G40440	2.31139	1.34793	0.00269259	0.0400095
AT3G19450	6.84665	6.13696	0.00269884	0.0400095
AT3G26180	4.60109	5.77678	0.00270053	0.0400095
AT2G16586	2.15588	5.71691	0.00270248	0.0400095
AT1G73180	4.17045	3.25391	0.00270305	0.0400095
AT1G58684	7.03796	6.07087	0.00270336	0.0400095
AT5G54850	1.73252	2.86316	0.00270399	0.0400095
AT5G14370	3.52702	2.41819	0.0027056	0.0400095
AT1G25450	4.68855	1.86738	0.00271068	0.0400539
AT3G04290	6.063	4.39237	0.00271668	0.0401118
AT1G01020	2.15911	1.30031	0.00272002	0.0401302
AT2G04240	4.26558	2.95738	0.00273794	0.0403636
AT1G26470	5.48037	4.77586	0.00274646	0.0404466
AT3G15820	4.92762	4.04678	0.00274834	0.0404466
AT4G14230	2.3135	3.98648	0.00274988	0.0404466
AT4G26530	7.39056	9.97509	0.00275818	0.0404919
AT3G57730	0.218329	2.27142	0.00276122	0.0404919
AT5G45130	5.65747	6.36237	0.00276145	0.0404919
AT5G16730	4.8754	3.76936	0.00276297	0.0404919
AT5G48657	2.04731	4.47186	0.00276848	0.0404919
AT1G28330	3.77338	5.91193	0.00276938	0.0404919
AT3G56340	8.06422	7.41531	0.0027716	0.0404919
AT4G33865	7.54796	6.95462	0.00277214	0.0404919
AT5G11790	3.13908	1.76255	0.00277529	0.0404919
AT5G35980	3.81974	3.17621	0.00277596	0.0404919
AT1G30120	7.40544	6.7442	0.00277818	0.0404919
AT5G43720	3.56494	2.91305	0.00277823	0.0404919
AT1G63750	0.518228	2.45588	0.00278402	0.0405221
AT2G06850	6.62694	5.27725	0.00278452	0.0405221
AT2G36220	4.39924	6.58971	0.00279289	0.0405432
AT2G37410	6.54828	5.71887	0.00279312	0.0405432
AT2G31790	6.51043	5.52358	0.00279363	0.0405432
AT1G64740	5.76327	5.20205	0.00279441	0.0405432
AT4G00955	3.43651	4.31854	0.00280143	0.040594
AT5G53900	3.99366	2.40533	0.00280398	0.040594
AT1G70530	2.92763	4.14297	0.002806	0.040594
AT4G10060	4.5502	3.59262	0.00280636	0.040594
AT5G23760	4.11021	3.35227	0.00280929	0.0406058
AT5G34850	6.2268	5.58658	0.00281389	0.0406419
AT1G57720	6.99248	6.21339	0.0028206	0.0406988
AT3G29320	3.50341	5.47646	0.00282207	0.0406988
AT3G23050	5.37761	4.10848	0.00283005	0.0407744
AT3G25250	-0.781462	4.8231	0.00283156	0.0407744
AT2G34480	9.5933	8.94755	0.00284042	0.0408561
AT2G21540	1.65511	0.227084	0.00284148	0.0408561
AT3G52060	6.50936	5.07633	0.00285641	0.0410401
AT5G58430	4.81916	6.66291	0.00286232	0.0410597
AT3G08030	5.94751	6.97299	0.00286264	0.0410597
AT4G39900	4.72419	4.92653	0.00286418	0.0410597
AT1G26880	5.22151	4.36097	0.00286686	0.0410674
AT3G26030	5.44888	4.73978	0.00287126	0.0410998
AT4G19700	6.11004	4.42959	0.00287976	0.0411385
AT5G12370	4.73879	4.05565	0.00288038	0.0411385
AT3G06590	3.80018	2.82223	0.00288059	0.0411385
AT5G22460	3.07132	1.17098	0.00288252	0.0411385
AT1G19920	5.9091	4.66573	0.00288535	0.0411484
AT3G57980	1.77369	0.326252	0.00289037	0.0411894
AT4G19520	2.4626	4.42184	0.00290567	0.0413767
AT5G25170	1.54583	4.92862	0.00290852	0.0413866
AT2G41835	2.51256	4.96524	0.00291101	0.0413914
AT5G52060	5.4694	4.33653	0.00292161	0.0415115
AT1G32730	3.22198	1.65156	0.00293162	0.0415287
AT5G02160	8.00339	9.07518	0.00293253	0.0415287
AT3G12150	4.63299	3.59403	0.00293299	0.0415287
AT5G01540	2.49771	6.69526	0.00293328	0.0415287
AT2G37650	2.00515	0.493981	0.00293389	0.0415287
AT5G09670	3.76565	2.15732	0.00293578	0.0415287
AT2G35260	7.42298	6.37209	0.00295449	0.0417486
AT5G20290	9.34551	8.76466	0.00295681	0.0417486
AT1G18500	5.00495	4.27217	0.00295985	0.0417486
AT1G61740	5.57188	4.25465	0.00296292	0.0417486
AT2G27130	4.06412	3.11343	0.00296428	0.0417486
AT1G04430	4.88408	4.05507	0.00296436	0.0417486
AT2G37630	3.95344	2.96925	0.00297175	0.0418083
AT3G55220	2.74229	1.3725	0.00297295	0.0418083
AT3G05580	2.33566	3.74798	0.00297759	0.0418429
AT2G32910	3.73091	2.96909	0.00298298	0.0418837
AT5G62220	4.58873	3.15632	0.00298605	0.0418837
AT4G04020	6.6572	7.45089	0.00299087	0.0418837
AT5G12930	3.07167	4.77901	0.00299154	0.0418837
AT1G29395	5.82324	6.97448	0.00299327	0.0418837
AT4G33050	3.30567	6.55186	0.00299392	0.0418837
AT5G47070	2.9045	4.91008	0.00299645	0.0418837
AT5G47210	8.03459	7.10473	0.00299863	0.0418837
AT5G02895	1.5005	4.63727	0.00300009	0.0418837
AT1G20030	0.925528	4.06891	0.0030036	0.0419022
AT1G12020	3.05639	0.667004	0.00300824	0.0419365
AT4G38180	1.85049	1.17179	0.00301121	0.0419461
AT1G69070	3.1781	1.39795	0.00301496	0.0419461
AT3G04830	5.13738	4.71968	0.00301694	0.0419461
AT5G22650	6.9117	5.74295	0.00301766	0.0419461
AT5G44320	4.18976	3.60009	0.00302095	0.0419615
AT4G31310	7.12835	6.32841	0.00302642	0.0420072
AT3G57280	5.13476	6.18393	0.00303197	0.0420316
AT5G46910	-0.265698	1.8815	0.00303439	0.0420316
AT5G43960	4.24514	3.2832	0.00303474	0.0420316
AT3G24040	4.97629	4.26642	0.00303936	0.0420653
AT5G55400	2.0085	0.591787	0.00304846	0.0421513
AT2G22890	1.47782	2.77395	0.0030507	0.0421513
AT4G37925	7.52986	6.90173	0.00305215	0.0421513
AT5G25440	3.27255	4.90881	0.00305496	0.0421597
AT4G08460	4.51326	3.78101	0.00306377	0.042251
AT1G15410	4.29328	2.87037	0.00306733	0.0422698
AT1G58983	7.07379	6.1093	0.00307249	0.0423081
AT1G33560	1.87945	3.72463	0.00307566	0.0423081
AT3G57700	-9.96114	2.3937	0.00307897	0.0423081
AT4G36670	4.38064	7.0116	0.00308142	0.0423081
AT1G72900	4.54507	8.89809	0.00308265	0.0423081
AT2G41740	4.11598	3.24063	0.00308332	0.0423081
AT5G11260	3.16914	5.01977	0.00308611	0.0423163
AT4G14900	5.08107	4.21303	0.00309116	0.0423303
AT1G09690	8.70107	8.06995	0.00309154	0.0423303
AT4G12070	2.60286	3.73856	0.00309484	0.0423403
AT2G22400	3.60369	2.74718	0.00309941	0.0423403
AT2G16860	4.49538	4.34845	0.00310532	0.0423403
AT5G35630	9.38534	8.85384	0.0031061	0.0423403
AT2G22240	5.87532	4.71022	0.00310837	0.0423403
AT3G06290	1.46579	0.24127	0.00311017	0.0423403
AT3G59970	6.59856	5.82732	0.0031104	0.0423403
AT1G77600	1.1318	-0.0438626	0.00311363	0.0423403
AT1G45191	1.79057	0.651478	0.00311373	0.0423403
AT4G17250	3.15507	5.09842	0.0031143	0.0423403
AT1G79210	5.649	5.37136	0.00313129	0.0424635
AT1G26920	5.30803	4.03906	0.00313138	0.0424635
AT2G22500	4.66746	7.45543	0.00313335	0.0424635
AT1G30960	2.22479	-0.533416	0.00313655	0.0424635
AT1G62720	-0.449275	-9.96578	0.00313749	0.0424635
AT4G21670	2.1948	0.929286	0.0031387	0.0424635
AT3G54620	6.03312	6.70422	0.00313882	0.0424635
AT4G18570	3.9236	1.90587	0.00314292	0.0424891
AT1G70420	1.45115	4.79871	0.0031514	0.0425738
AT3G50500	4.94355	5.69372	0.00316347	0.0427004
AT3G63240	2.39975	0.830309	0.00316679	0.0427004
AT5G62280	3.77191	1.97123	0.00316743	0.0427004
AT1G73940	5.36942	4.37255	0.00317001	0.0427052
AT2G15820	3.21015	1.86382	0.00317301	0.0427157
AT1G72560	1.62317	0.0995053	0.00317798	0.0427222
AT4G17600	7.31655	6.84267	0.00317822	0.0427222
AT5G52200	4.06858	4.57022	0.00318017	0.0427222
AT1G05960	3.50251	1.98553	0.00318442	0.0427435
AT5G03850	7.26367	6.59422	0.00318619	0.0427435
AT1G63250	0.425247	-2.18918	0.00318905	0.0427519
AT1G03530	3.09576	1.32969	0.00320558	0.0429177
AT3G53730	5.38792	4.31687	0.00320588	0.0429177
AT4G39680	5.12583	4.42634	0.00321107	0.0429573
AT4G36500	5.76431	9.17056	0.00321546	0.0429861
AT4G37460	4.1234	3.25086	0.00322208	0.0430446
AT1G27340	5.10877	4.1365	0.0032277	0.0430898
AT4G22290	4.48479	3.19185	0.00323899	0.0431554
AT2G34570	3.47659	2.45526	0.00324049	0.0431554
AT2G08915 (2)	4.12957	5.35188	0.00324151	0.0431554
AT5G08790	6.17698	9.2703	0.00324492	0.0431554
AT5G02610	6.81309	5.99122	0.00324695	0.0431554
AT5G26740	3.68255	3.06959	0.00324727	0.0431554
AT2G40840	3.35902	4.92876	0.00324833	0.0431554
AT4G15560	7.67301	7.03473	0.00325093	0.0431602
AT5G64860	2.09142	3.94779	0.00325441	0.0431765
AT3G24810	1.7837	0.304356	0.00326483	0.0432849
AT1G17290	6.22341	7.61802	0.0032716	0.0432998
AT5G46190	2.15969	1.77373	0.00327252	0.0432998
AT3G52748	0.796487	3.92021	0.00327271	0.0432998
AT2G43750	7.83663	7.19527	0.00327951	0.0433444
AT1G30110	3.8527	2.74644	0.0032806	0.0433444
AT1G64570	1.69529	0.0530775	0.00330257	0.0435969
AT1G76360	3.83942	4.94165	0.0033102	0.0435969
AT2G23950	2.58822	1.81687	0.00331035	0.0435969
AT4G21740	4.66279	5.80673	0.00331041	0.0435969
AT5G38420	13.1659	12.2162	0.00331485	0.0435969
AT5G54900	6.2295	5.60738	0.00331539	0.0435969
AT1G51310	3.7982	2.62137	0.00331558	0.0435969
AT5G23575	1.96137	3.03702	0.0033207	0.0436344
AT1G76890	4.45635	2.7051	0.00332506	0.0436564
AT4G26480	5.03269	4.27206	0.00332691	0.0436564
AT1G21600	4.74121	5.38574	0.00333204	0.0436806
AT3G50590	2.76716	1.84013	0.00333735	0.0436806
AT4G35090	10.1881	8.93278	0.00333779	0.0436806
AT1G28280	3.78721	4.64429	0.003339	0.0436806
AT3G56000	1.4241	-0.966518	0.00334203	0.0436806
AT2G47420	6.0448	5.12909	0.0033424	0.0436806
AT2G47930	6.78903	5.48651	0.00334864	0.0437055
AT4G22760	-0.768755	-9.96578	0.00334885	0.0437055
AT3G61750	2.99417	1.04011	0.00335779	0.0437248
AT3G01120	7.45053	6.7104	0.00336157	0.0437248
AT3G60245	9.47782	8.86249	0.00336244	0.0437248
AT5G59540	5.98748	7.42907	0.00336431	0.0437248
AT5G23040	7.56448	7.20886	0.00336566	0.0437248
AT4G38920	7.17016	6.57739	0.00336724	0.0437248
AT3G54810	4.17953	5.43935	0.00336919	0.0437248
AT5G15830	4.41667	1.36044	0.00337052	0.0437248
AT2G04305	3.28813	4.37615	0.00337079	0.0437248
AT1G22970	3.98751	2.92149	0.00337383	0.0437346
AT5G43450	5.32564	6.377	0.00337686	0.0437444
AT5G61170	7.83036	7.22709	0.00337956	0.0437499
AT1G12880	3.38274	4.76816	0.00338891	0.0438175
AT2G43780	3.64672	2.54939	0.00339247	0.0438175
AT2G30070	2.36984	1.02576	0.00339327	0.0438175
AT5G04340	3.64524	7.64398	0.00339629	0.0438175
AT3G46040	6.80546	6.31862	0.00340161	0.0438175
AT2G36145	6.78319	7.70779	0.00340184	0.0438175
AT5G06430	2.71831	1.72312	0.00340211	0.0438175
AT3G11090	5.35449	5.82494	0.00340301	0.0438175
AT5G13430	6.80309	6.28223	0.0034062	0.0438292
AT3G16850	5.88476	5.11543	0.00341221	0.0438772
AT3G05040	1.82186	0.503256	0.00341651	0.0439031
AT1G07180	6.8888	5.56346	0.00342321	0.0439598
AT1G29880	5.78144	4.8364	0.00343087	0.0439819
AT2G21170	8.65202	8.30868	0.00343357	0.0439819
AT3G24160	6.6949	6.22974	0.00343486	0.0439819
AT2G38120	5.31333	4.27854	0.00343515	0.0439819
AT5G44520	5.02392	4.39376	0.00343637	0.0439819
AT5G57640	-1.00992	1.77768	0.0034446	0.0440317
AT1G73790	4.05434	3.31654	0.00344485	0.0440317
AT2G20440	1.66738	0.39388	0.00344767	0.0440336
AT1G78200	4.49422	4.85893	0.00344996	0.0440336
AT1G48480	3.85452	2.28127	0.00345187	0.0440336
AT5G64250	4.63089	4.21959	0.00345712	0.0440336
AT1G73030	6.28266	7.37942	0.00346528	0.0440336
AT4G33510	5.62583	6.1014	0.00346751	0.0440336
AT5G67370	7.18195	6.38369	0.0034707	0.0440336
AT5G19290	5.95904	4.83181	0.00347084	0.0440336
AT1G45688	4.77359	3.84807	0.00347119	0.0440336
AT1G06360	4.97259	3.26833	0.00347252	0.0440336
AT5G47820	3.49619	2.57557	0.00347425	0.0440336
AT5G21020	8.88818	8.05518	0.00347469	0.0440336
AT2G27300	-9.96578	-0.241447	0.0034757	0.0440336
AT3G30775	6.34941	4.04154	0.00347706	0.0440336
AT5G24610	4.70795	5.54166	0.00347957	0.0440364
AT1G76010	6.65792	6.06176	0.00349153	0.0441157
AT4G15780	6.27247	5.42347	0.00349472	0.0441157
AT2G24150	5.95395	4.6778	0.00349483	0.0441157
AT1G48860	4.57594	3.58597	0.00349723	0.0441157
AT5G58770	6.59179	5.14193	0.00349731	0.0441157
AT3G26450	7.15628	5.65307	0.00350148	0.0441393
AT3G21220	4.22561	5.81554	0.00350525	0.0441578
AT5G15920	2.51421	0.575772	0.00350806	0.0441644
AT5G45950	4.85133	3.11604	0.00351262	0.0441928
AT1G49400	5.03537	4.38797	0.0035168	0.0442077
AT3G20820	7.75536	6.55094	0.00351986	0.0442077
AT1G56200	6.29746	5.78941	0.00352071	0.0442077
AT1G59359	6.93277	5.97254	0.00352627	0.0442487
AT1G61260	1.9979	3.95121	0.00353542	0.0442781
AT2G21210	5.19143	3.31336	0.00353581	0.0442781
AT1G02010	0.796471	-0.176762	0.0035373	0.0442781
AT1G69640	4.94504	6.14049	0.00353936	0.0442781
AT2G47890	0.618471	3.20449	0.00354013	0.0442781
AT5G14730	3.16755	5.04738	0.00355524	0.0444382
AT1G65800	3.46012	4.49287	0.00355912	0.0444578
AT1G76180	7.58856	8.04555	0.00356374	0.0444772
AT4G16840	3.49577	4.92699	0.00356695	0.0444772
AT3G18690	2.86759	5.79757	0.00356761	0.0444772
AT5G01980	4.09837	4.80617	0.00357764	0.0445588
AT1G35140	4.41722	6.50172	0.00358603	0.0445588
AT4G14605	4.17408	3.31772	0.00358606	0.0445588
AT2G33250	6.39052	5.8666	0.00358698	0.0445588
ATCG00340	11.3287	10.8962	0.00358938	0.0445588
AT1G58380	5.61163	4.72402	0.00359142	0.0445588
AT1G63360	2.55649	3.45626	0.00359336	0.0445588
AT5G52180	3.56669	2.51408	0.00359595	0.0445588
AT1G20650	4.95582	3.76979	0.00359767	0.0445588
AT5G20070	6.07641	5.71957	0.00359868	0.0445588
AT4G15700	3.30588	6.40909	0.00359966	0.0445588
AT4G17905	-1.41046	0.72937	0.00360468	0.0445739
AT2G33370	6.17577	5.47436	0.00360552	0.0445739
AT1G07790	5.44227	4.01874	0.00361416	0.0446192
AT4G37220	0.719863	3.17019	0.00361517	0.0446192
AT4G38730	3.1611	2.22683	0.00361738	0.0446192
AT1G66750	3.58434	2.56538	0.0036192	0.0446192
AT1G73810	0.739019	4.29697	0.00362305	0.0446192
AT4G13850	5.82919	5.06719	0.0036237	0.0446192
AT5G23670	5.0363	4.4825	0.00362543	0.0446192
AT2G27530	8.72773	7.83507	0.00363609	0.0446996
AT5G10350	2.75703	2.10908	0.00363661	0.0446996
AT5G66580	3.99205	2.21488	0.00364787	0.0448094
AT5G25220	4.83532	3.38562	0.00365291	0.0448115
AT1G68330	1.67867	3.89376	0.00365358	0.0448115
AT3G62410	8.47954	9.3355	0.00365503	0.0448115
AT3G07040	2.02374	3.34971	0.00366701	0.0448875
AT1G66880	2.58988	4.11794	0.00366879	0.0448875
AT3G61350	2.53848	0.807329	0.00367028	0.0448875
AT4G14716	5.71401	6.56743	0.00367058	0.0448875
AT5G52250	3.10073	5.46445	0.0036774	0.0449423
AT5G07090	8.52719	7.91703	0.00369122	0.0449858
AT5G25240	3.27036	1.29661	0.00369182	0.0449858
AT1G26762	0.906425	-2.68247	0.00369262	0.0449858
AT3G10130	5.29651	5.87084	0.00369638	0.0449858
AT4G08555	2.63165	7.48476	0.00369735	0.0449858
AT4G14870	6.13551	6.5703	0.00369742	0.0449858
AT5G17580	0.669551	-1.33698	0.00369775	0.0449858
AT2G44120	6.6011	5.81273	0.00370559	0.0449858
AT5G17270	2.50907	0.473497	0.00370633	0.0449858
AT2G46550	4.89294	6.01649	0.00370673	0.0449858
AT2G29020	6.4862	6.1234	0.00371035	0.0449858
AT2G46790	2.13756	3.49125	0.0037134	0.0449858
AT2G31040	5.8711	6.65631	0.00371451	0.0449858
AT2G43110	3.46987	1.20534	0.00371599	0.0449858
AT5G17300	5.63797	3.76847	0.00371606	0.0449858
AT5G48230	5.04109	3.97599	0.00372034	0.0450093
AT5G46220	-0.268737	-2.01507	0.00372398	0.0450161
AT5G62570	3.38273	4.72591	0.00372756	0.0450161
AT1G18620	3.86282	2.69846	0.00372793	0.0450161
AT1G79390	5.68118	4.93209	0.00373056	0.0450197
AT2G39650	2.00194	6.02413	0.00373332	0.0450247
AT1G11900	2.02231	0.989445	0.00373853	0.0450593
AT2G28080	2.43242	4.50041	0.00374336	0.0450631
AT1G14460	2.23209	0.443584	0.00374354	0.0450631
AT5G59430	4.7667	3.28655	0.00374755	0.0450832
AT5G33320	6.88332	5.99515	0.00375647	0.0451622
AT1G67630	2.26369	0.47435	0.00376784	0.0451996
AT2G17780	0.926595	2.16	0.00377187	0.0451996
AT2G30150	4.59643	3.12782	0.00377664	0.0451996
AT1G06380	3.2909	1.96881	0.00377812	0.0451996
AT5G24770	6.90961	8.54855	0.00377879	0.0451996
AT2G44050	7.08302	6.66133	0.00377927	0.0451996
AT2G13665	3.86063	5.27904	0.00378101	0.0451996
AT5G08420	5.74747	5.17519	0.00378515	0.0451996
AT5G23100	2.67314	1.09918	0.00378546	0.0451996
AT5G49440	7.88407	7.23834	0.00378823	0.0451996
AT2G04570	4.77374	2.72257	0.00378987	0.0451996
AT5G57300	3.62943	2.78737	0.00378998	0.0451996
AT5G16130	9.25432	8.32787	0.00379014	0.0451996
AT3G23170	4.52319	7.23532	0.00379957	0.0452095
AT4G26630	5.16854	4.77055	0.00379974	0.0452095
AT4G17880	4.45027	2.13639	0.00380037	0.0452095
AT5G63780	3.25339	4.44573	0.00380038	0.0452095
AT2G33850	5.68211	3.02331	0.0038071	0.0452614
AT2G21580	8.48919	7.87935	0.00381781	0.0453607
AT3G13065	2.11242	0.352143	0.0038233	0.0453972
AT4G36130	7.92795	7.19902	0.00383303	0.0453972
AT5G19730	3.40755	1.00512	0.003834	0.0453972
AT2G27500	4.59579	5.35161	0.00383463	0.0453972
AT3G26080	4.80074	5.75651	0.00383634	0.0453972
AT2G31530	3.45763	2.40666	0.00383695	0.0453972
AT2G46270	3.40311	4.25234	0.00383903	0.0453972
AT1G65930	7.4906	6.51831	0.00383977	0.0453972
AT2G32560	5.35519	4.42545	0.00384491	0.0453973
AT3G17070	4.1596	1.32192	0.00384943	0.0453973
AT3G07370	3.02665	3.83338	0.0038496	0.0453973
AT4G09000	6.89814	6.71405	0.00385002	0.0453973
AT1G24148	3.37654	4.30421	0.00385569	0.0453973
AT3G62250	9.58211	8.98997	0.00385715	0.0453973
AT3G14090	2.6711	3.52468	0.00386452	0.0453973
AT2G37570	5.05535	4.43639	0.00386514	0.0453973
AT1G60800	3.76826	2.73054	0.00386646	0.0453973
AT2G01070	3.62891	2.40336	0.00386727	0.0453973
AT5G59550	4.41775	6.82661	0.0038687	0.0453973
AT2G46490	5.02146	5.79678	0.00386949	0.0453973
AT1G63350	-0.0447265	2.2943	0.00387123	0.0453973
AT3G21420	3.49315	1.81738	0.00387284	0.0453973
AT3G50260	2.44035	5.58416	0.00388176	0.0454474
AT5G07100	3.1759	4.72747	0.00388351	0.0454474
AT5G16390	6.27592	5.9591	0.00388655	0.0454474
AT3G15770	5.14401	6.52573	0.00388797	0.0454474
AT1G80290	2.64259	3.32023	0.00388894	0.0454474
AT3G53870	8.52395	7.9098	0.00389134	0.0454479
AT5G09460	4.59692	3.66314	0.00389557	0.0454541
AT1G60590	4.24472	1.93744	0.00389661	0.0454541
AT4G11000	-0.198814	4.09611	0.00390554	0.0455306
AT3G23000	8.85136	7.38521	0.00390987	0.0455535
AT5G15810	4.23598	2.79387	0.00393037	0.0457646
AT2G04790	1.88958	0.870482	0.00393919	0.0457963
AT1G13210	2.16525	4.74665	0.00394117	0.0457963
AT1G17600	0.446418	2.7271	0.00394132	0.0457963
AT4G35940	2.40319	3.90525	0.00394262	0.0457963
AT3G02770	5.9257	6.78168	0.00394903	0.0458431
AT2G14880	5.262	4.7317	0.00395856	0.0459128
AT4G21280	10.5197	10.2768	0.0039621	0.0459128
AT2G40430	4.5651	3.63637	0.00396422	0.0459128
AT2G45970	3.77852	2.1309	0.00396459	0.0459128
AT5G05170	6.17925	4.98911	0.00397447	0.0459844
AT4G40080	2.02735	3.67804	0.00397555	0.0459844
AT2G27260	3.32851	4.83334	0.00398481	0.0460265
AT2G32720	3.10634	2.1533	0.00398791	0.0460265
AT4G04540	-3.5303	1.97578	0.00399143	0.0460265
AT5G03740	5.57819	4.99877	0.00399604	0.0460265
AT1G64090	6.27287	5.45614	0.00399634	0.0460265
AT1G14480	0.0750838	4.73639	0.00399947	0.0460265
AT3G44590	4.62415	3.89929	0.00399963	0.0460265
AT4G18205	4.42665	8.3144	0.00400332	0.0460265
AT4G16690	5.58552	4.84054	0.00400511	0.0460265
AT5G52430	3.08366	2.02579	0.00400529	0.0460265
AT2G02860	2.37228	4.54951	0.00400553	0.0460265
AT1G16680	3.0246	2.02641	0.00401067	0.0460556
AT5G44568	4.54394	7.25937	0.00401286	0.0460556
AT4G09800	7.87204	7.33564	0.00401525	0.0460556
AT4G38550	5.1012	7.5093	0.00403011	0.0461638
AT3G50950	5.2159	6.92885	0.00403193	0.0461638
AT5G17510	3.42233	2.54605	0.00403201	0.0461638
AT5G18830	3.33904	1.77141	0.00403669	0.0461638
AT4G01850	8.93785	8.24972	0.00403774	0.0461638
AT5G26830	5.23536	4.30734	0.0040391	0.0461638
AT4G04620	5.12046	4.3044	0.00404203	0.0461699
AT1G08610	3.07856	0.675314	0.00404933	0.0462258
AT5G01510	2.1602	0.765549	0.0040556	0.0462699
AT5G12470	7.00352	6.46771	0.00406546	0.0463196
AT1G13980	3.42447	2.40375	0.00406709	0.0463196
AT3G17690	-2.39404	3.25603	0.00406985	0.0463196
AT3G52920	5.54413	4.29515	0.00407401	0.0463196
AT5G15200	8.65522	8.15143	0.00407458	0.0463196
AT3G11660	7.27585	6.23542	0.00407636	0.0463196
AT1G56045	7.12363	6.29324	0.00407682	0.0463196
AT5G09870	4.47288	2.95624	0.0040826	0.0463578
AT2G45010	3.68443	4.61442	0.00408673	0.0463774
AT2G44300	3.69899	3.18102	0.00410184	0.0464923
AT1G73740	3.49973	4.3049	0.00410347	0.0464923
AT1G07010	5.67509	4.81333	0.00410633	0.0464923
AT1G02990	1.84783	0.644086	0.00410653	0.0464923
AT1G24360	6.46142	6.13335	0.00412109	0.046562
AT1G74160	3.01265	1.35099	0.00412211	0.046562
AT3G18890	5.77735	5.47811	0.00412362	0.046562
AT3G19820	6.50406	5.75434	0.00412782	0.046562
AT3G62050	1.97095	0.541738	0.00412903	0.046562
AT4G18710	6.46965	5.77925	0.00413467	0.046562
AT5G28919	5.52011	4.36387	0.00413913	0.046562
AT5G55260	3.39734	2.39609	0.00414013	0.046562
AT1G63780	4.5712	3.19696	0.00414029	0.046562
AT3G62110	3.40818	2.41384	0.00414102	0.046562
AT5G61420	5.02018	3.15353	0.00414162	0.046562
AT2G20180	3.8428	1.69924	0.00414456	0.046562
AT4G33625	3.99693	4.64456	0.00414625	0.046562
AT5G24735	6.35815	5.57586	0.0041466	0.046562
AT1G70280	4.21837	3.32652	0.00414907	0.0465626
AT5G52570	6.29102	4.98432	0.00415298	0.0465793
AT5G42310	4.5643	3.78484	0.00415834	0.0466122
AT4G31985	7.80455	7.17945	0.00416127	0.0466179
AT4G00060	1.95973	0.58085	0.00416391	0.0466202
AT4G27700	6.70571	7.2364	0.00416748	0.0466263
AT5G43130	3.98281	3.25581	0.0041693	0.0466263
AT5G47110	8.63012	8.11115	0.00417415	0.0466488
AT2G37180	6.44419	5.20283	0.00417617	0.0466488
AT5G45960	2.13644	-0.716601	0.00418216	0.0466886
AT4G00100	9.20887	8.59597	0.00418833	0.0467304
AT4G38800	7.20716	6.46472	0.00419473	0.0467746
AT2G33390	4.09419	5.21707	0.0041984	0.046781
AT5G46520	-1.07611	1.72916	0.00420314	0.046781
AT3G07195	0.647468	4.79012	0.00420444	0.046781
AT3G25140	5.60961	4.85075	0.00420504	0.046781
AT5G46580	4.39402	3.19061	0.00420916	0.0467998
AT2G19710	1.29275	3.04698	0.00421584	0.046847
AT5G57780	3.38198	1.51346	0.00422348	0.0468471
AT1G06220	4.37728	2.98565	0.00422441	0.0468471
AT2G25950	3.51981	4.15303	0.00422544	0.0468471
AT1G34780	3.83254	4.83415	0.00422758	0.0468471
AT4G10030	5.03481	4.00687	0.00423245	0.0468471
AT5G49720	6.63604	5.69242	0.00423343	0.0468471
ATMG00410	1.31926	1.02478	0.00423644	0.0468471
AT3G11690	4.75339	3.59224	0.00423773	0.0468471
AT1G44920	7.27859	6.64905	0.00423778	0.0468471
AT5G13930	7.91471	4.5999	0.00424563	0.0469069
AT3G60470	-9.96578	-1.39751	0.00424999	0.0469281
AT3G12560	2.65165	1.06176	0.00426249	0.0470139
AT4G39200	8.28882	7.81102	0.00426323	0.0470139
AT5G40330	3.99822	2.12096	0.0042651	0.0470139
AT1G53280	4.92458	4.13064	0.00427273	0.047033
AT4G30993	4.78047	4.29094	0.00427666	0.047033
AT3G02690	6.81351	6.25166	0.00427678	0.047033
AT1G73830	4.0173	1.42481	0.00427921	0.047033
AT3G18740	9.54078	8.80872	0.00428167	0.047033
AT3G26922	1.11428	-0.385783	0.00428213	0.047033
AT1G69530	7.38491	6.13344	0.00428395	0.047033
AT5G58130	4.0533	2.6182	0.0042941	0.0471015
AT2G03530	2.03212	4.72627	0.00429509	0.0471015
AT1G64490	5.94637	5.22468	0.00430644	0.047199
AT1G54200	2.61695	0.400786	0.00431238	0.0472082
AT3G60415	5.68593	8.62378	0.00431244	0.0472082
AT5G58120	2.94755	4.67355	0.00431465	0.0472082
AT3G27090	6.73048	6.29732	0.00431909	0.0472172
AT4G23820	5.03861	4.08357	0.004323	0.0472172
AT1G06560	2.18248	0.638043	0.00432509	0.0472172
AT5G03030	4.47862	3.62503	0.00432594	0.0472172
AT2G41940	6.26589	3.3848	0.00432775	0.0472172
AT4G29780	3.23244	5.06883	0.0043358	0.0472782
AT1G18450	5.12146	4.46365	0.00433896	0.0472804
AT5G15610	4.9022	4.27324	0.00434149	0.0472804
AT2G37600	6.75755	5.49431	0.00434338	0.0472804
AT5G01240	3.74435	2.28681	0.00434793	0.0472953
AT4G33740	3.99986	3.00107	0.00435026	0.0472953
AT5G58580	3.3241	0.694789	0.00435213	0.0472953
AT3G01290	6.41796	9.02257	0.00435983	0.0473522
AT2G28060	3.78896	2.72271	0.00437322	0.0474708
AT1G21680	5.95279	6.93144	0.00438047	0.0474986
AT1G53880	3.43933	2.58287	0.00438073	0.0474986
AT5G14050	3.7528	2.12837	0.00438981	0.0475703
AT4G37000	4.84967	5.62497	0.00440004	0.0476543
AT1G72920	4.01616	7.28516	0.00440305	0.047658
AT1G47720	2.81346	1.40068	0.00440534	0.047658
AT3G18390	4.78751	4.20269	0.00440976	0.0476789
AT2G35710	-1.05708	2.87367	0.00441959	0.047745
AT1G31175	2.18152	0.988258	0.00442083	0.047745
AT1G17420	1.97207	4.64847	0.00443414	0.0478246
AT1G19600	5.55245	4.6075	0.00443707	0.0478246
AT1G49340	1.9394	0.236464	0.00444224	0.0478246
AT5G20700	7.8562	6.3967	0.00444226	0.0478246
AT1G20440	5.22731	6.04374	0.00444422	0.0478246
AT1G30530	4.63402	2.52641	0.00444549	0.0478246
AT1G02280	6.56371	6.0071	0.00444752	0.0478246
AT5G67190	4.90713	3.50121	0.00444811	0.0478246
AT5G18430	2.59004	1.0431	0.00445729	0.0478744
AT1G06550	4.36468	3.42918	0.00445818	0.0478744
AT2G41410	7.71613	9.17909	0.00446021	0.0478744
AT5G06110	4.79208	4.14649	0.00446668	0.0478957
AT1G66160	3.4146	5.18382	0.00446718	0.0478957
AT5G61670	6.35428	5.76546	0.00447112	0.0479113
AT5G11750	3.90761	2.82813	0.00447644	0.0479415
AT4G34350	9.84985	9.04681	0.00448176	0.0479718
AT2G46170	3.55584	5.0937	0.0044884	0.0479803
AT3G09010	1.77173	3.61279	0.00448932	0.0479803
AT4G35000	6.78322	7.36983	0.00449004	0.0479803
AT4G00752	3.98493	3.78096	0.00449819	0.0480406
AT3G50930	1.61063	5.74539	0.00450591	0.0480707
AT4G30510	2.90987	3.97624	0.004506	0.0480707
AT5G54140	1.26597	-0.226762	0.00452128	0.0482069
AT1G01420	3.50953	2.06635	0.00452716	0.0482141
AT1G76920	5.087	4.58436	0.00452799	0.0482141
AT2G03060	1.27459	0.10968	0.00453293	0.0482141
AT4G01560	4.77999	3.62374	0.00453406	0.0482141
AT1G08570	6.56352	7.43254	0.00453449	0.0482141
AT3G23990	4.39643	3.06519	0.00455004	0.0483526
AT5G59780	4.81007	3.564	0.0045538	0.0483659
AT4G12710	3.70398	4.68572	0.00456095	0.0484112
AT5G64300	4.35496	5.96522	0.0045631	0.0484112
AT3G25520	8.44497	7.71268	0.00456702	0.048426
AT1G03860	5.44127	4.699	0.00458369	0.0485265
AT3G49420	2.25509	1.85188	0.00458779	0.0485265
AT1G80310	4.52399	5.51076	0.00458814	0.0485265
AT2G35800	4.0338	3.04551	0.00458968	0.0485265
AT5G04720	4.02507	5.7167	0.00459279	0.0485265
AT1G75710	3.39691	1.1196	0.0045928	0.0485265
AT5G41050	6.08521	5.10736	0.00459417	0.0485265
AT2G16500	5.69076	6.33457	0.00459749	0.048535
AT4G34770	3.60514	1.0612	0.00460277	0.0485583
AT5G20110	2.17871	0.0179935	0.00460476	0.0485583
AT5G62810	6.30592	5.49522	0.00461289	0.0486174
AT1G29910	11.9669	12.989	0.00461843	0.0486492
AT2G42810	4.43294	3.47029	0.004624	0.0486655
AT1G01840	2.10667	0.574623	0.00462505	0.0486655
AT2G43650	3.89652	1.73934	0.00462938	0.0486677
AT5G03120	2.35013	-0.813894	0.00463032	0.0486677
AT3G62940	3.95412	3.25346	0.00463752	0.0487168
AT5G43970	6.32796	5.86287	0.00465119	0.0488337
AT1G20310	2.07745	5.15339	0.0046588	0.0488869
AT1G32150	2.56799	3.92175	0.00466562	0.0489059
AT5G35530	7.40293	6.77296	0.0046657	0.0489059
AT2G47110	7.88119	7.35643	0.00467066	0.0489091
AT5G56170	6.99564	7.62815	0.00467109	0.0489091
AT1G76185	3.44305	2.73685	0.00467844	0.0489594
AT1G48780	0.751613	-0.718046	0.00468463	0.0489974
AT5G07790	1.94105	0.68176	0.00469158	0.0490435
AT5G62770	2.75014	4.43386	0.004695	0.0490525
AT2G40890	6.13618	5.4698	0.00469811	0.0490583
AT2G46710	4.19636	2.0317	0.00470499	0.0490895
AT1G09310	9.22818	8.24517	0.00470779	0.0490895
AT5G14105	4.68055	3.9718	0.00471059	0.0490895
AT5G20270	4.80016	2.7426	0.00471131	0.0490895
AT4G26670	3.22397	4.61269	0.00473171	0.0492754
AT3G16950	5.1088	3.47768	0.00473563	0.0492895
AT3G29200	5.39304	4.18062	0.00474648	0.0493757
AT1G68530	6.67585	3.86297	0.00475352	0.0494146
AT2G02765	2.65235	1.84573	0.00475696	0.0494146
AT4G28010	-0.00648344	-2.89255	0.00476119	0.0494146
AT3G22750	2.93692	1.26192	0.00476285	0.0494146
AT4G00650	1.53682	-0.938997	0.00476624	0.0494146
AT1G32127	2.97786	4.55926	0.00476785	0.0494146
AT5G66070	1.93388	6.02633	0.00476821	0.0494146
AT1G32060	9.79687	9.34823	0.00477714	0.0494235
AT4G35910	3.087	1.94463	0.00477725	0.0494235
AT4G17900	4.52764	6.05751	0.00478122	0.0494235
AT4G31120	3.54392	2.42949	0.00478256	0.0494235
AT4G35100	9.09378	7.91418	0.00478286	0.0494235
AT2G47840	6.31735	5.79218	0.00478759	0.0494235
AT4G34240	4.48866	3.88135	0.00479015	0.0494235
AT3G50560	3.54312	1.42426	0.0047908	0.0494235
AT3G15610	4.45842	3.80119	0.00479359	0.0494235
AT5G55910	5.82459	4.37239	0.00479478	0.0494235
AT3G23700	7.04489	6.51039	0.00480077	0.049454
AT4G39090	8.16282	9.27486	0.0048051	0.049454
AT5G58930	4.46723	3.42049	0.00480651	0.049454
AT3G11280	5.26257	4.54256	0.00480995	0.049454
AT1G23490	8.67982	9.07106	0.0048106	0.049454
AT2G44670	5.57165	3.81583	0.00481364	0.0494588
AT4G39770	3.57991	1.22043	0.00481867	0.049484
AT4G19210	5.99412	5.11595	0.00482677	0.0495407
AT1G51270	0.228923	2.81223	0.00483135	0.0495613
AT5G54930	2.58928	4.14529	0.00483678	0.0495744
AT1G27520	4.09112	3.46383	0.00483856	0.0495744
AT4G09160	3.73402	2.28102	0.00484259	0.0495744
AT2G41680	6.63402	6.30177	0.00484457	0.0495744
AT2G15980	1.48487	0.0435103	0.00484808	0.0495744
AT2G34590	6.48848	5.54557	0.0048481	0.0495744
AT1G19000	7.90698	6.97011	0.00485617	0.0495925
AT3G59780	6.03437	5.4013	0.00485736	0.0495925
AT4G26400	4.51802	6.34587	0.00485777	0.0495925
AT4G23930	3.21752	2.13551	0.00486018	0.0495925
AT4G09030	6.14689	8.19906	0.00486613	0.0496267
ATCG00040	6.59809	5.56913	0.00486948	0.0496346
AT1G03330	5.45953	5.2095	0.00488238	0.0497397
AT1G13670	0.745764	2.18496	0.00488929	0.0497838
AT4G20820	0.967176	2.24652	0.00489782	0.0498442
AT3G54190	5.34819	4.49153	0.00491599	0.0500026
AT3G50000	6.32745	5.78475	0.00492781	0.0500786
AT1G51745	2.86638	1.71664	0.00492867	0.0500786
AT4G00670	2.46102	1.26971	0.00494579	0.0502252
AT3G50270	4.31294	3.39877	0.00494832	0.0502252
AT1G08180	3.20372	1.57517	0.00496201	0.0503153
AT2G22900	2.87887	1.06466	0.00496452	0.0503153
AT5G05410	-0.4794	2.64688	0.00496755	0.0503153
AT1G72410	2.9747	1.77839	0.00497237	0.0503153
AT1G74060	6.96412	6.52599	0.00497316	0.0503153
AT3G43980	5.97725	4.88501	0.00497502	0.0503153
AT5G12140	7.24398	7.7896	0.00498042	0.0503153
AT1G68840	7.00957	8.0991	0.00498071	0.0503153
AT4G33430	3.68058	4.72855	0.00498172	0.0503153
AT3G26560	3.47307	2.35916	0.00498337	0.0503153
AT1G22640	4.59543	3.20626	0.0049957	0.0503617
AT5G01255	4.82969	6.94662	0.00499641	0.0503617
AT4G09570	3.39218	5.56029	0.00499861	0.0503617
AT3G26618	4.84682	4.19499	0.00500203	0.0503617
AT4G08180	2.67856	1.53908	0.00500316	0.0503617
AT5G52040	5.04347	4.70495	0.00500918	0.0503617
AT3G26085	5.29063	4.67133	0.00501129	0.0503617
AT4G24760	3.89805	2.78062	0.0050133	0.0503617
AT5G22540	-0.730969	4.08217	0.00501812	0.0503617
AT2G41120	5.70415	6.38144	0.00502374	0.0503617
AT3G12740	5.87438	6.81605	0.00502496	0.0503617
AT5G48450	0.311574	1.85091	0.00502576	0.0503617
AT5G36700	5.6607	5.42103	0.00503114	0.0503617
AT4G21660	4.12706	4.03294	0.00503184	0.0503617
AT3G12910	-2.32069	2.56861	0.00503236	0.0503617
AT1G03360	4.14582	2.49108	0.00503515	0.0503617
AT3G57400	5.75748	4.3248	0.0050391	0.0503617
AT4G11175	6.32026	5.98812	0.00504044	0.0503617
AT5G43420	-0.128882	4.2562	0.00504323	0.0503617
AT1G18382	1.10682	4.51841	0.00504371	0.0503617
AT5G64240	4.78202	6.21366	0.00504415	0.0503617
AT1G15880	5.28316	5.55269	0.0050456	0.0503617
AT2G23070	6.06405	5.31254	0.00504866	0.0503642
AT2G19730	8.7148	8.02538	0.00505329	0.0503642
AT1G10140	3.51635	4.76656	0.0050559	0.0503642
AT1G76080	8.41567	8.81927	0.00506117	0.0503642
AT1G71100	3.74789	5.64492	0.00506441	0.0503642
AT5G42100	5.31523	4.23066	0.00506533	0.0503642
AT4G11521	2.31511	5.81334	0.00506645	0.0503642
AT2G04755	2.4709	0.853884	0.0050697	0.0503642
AT5G47560	7.39149	5.89444	0.00507036	0.0503642
AT1G21920	5.17822	3.72517	0.00507205	0.0503642
AT3G55000	4.35617	3.86657	0.00507813	0.0503986
AT1G74260	4.2935	3.07559	0.00508862	0.0504766
AT1G04040	7.11336	4.11677	0.00509679	0.0505315
AT3G55840	0.778068	5.06099	0.00510013	0.0505386
AT1G27350	5.18334	6.30869	0.00510459	0.0505567
AT4G31480	4.68876	4.04873	0.00511064	0.0505748
AT3G60440	3.21391	2.16228	0.00511167	0.0505748
AT3G12860	1.72156	-0.652665	0.00511764	0.0506077
AT3G14810	3.34806	1.70295	0.00512413	0.0506223
AT2G28100	3.67204	2.31608	0.00512437	0.0506223
AT5G65950	4.39318	3.44019	0.00515063	0.0508298
AT5G53310	4.78245	5.67711	0.00515067	0.0508298
AT5G13840	1.91456	2.58981	0.00516433	0.0509113
AT3G08760	2.88595	4.86765	0.00516582	0.0509113
AT3G22950	4.87007	5.63498	0.00516867	0.0509113
AT5G26690	2.26089	3.32219	0.00516952	0.0509113
AT3G13800	3.09364	2.35912	0.00518383	0.0510017
AT4G36980	4.85257	4.19568	0.0051881	0.0510017
AT1G05870	3.92614	3.11066	0.00519178	0.0510017
AT2G03380	-1.27173	-9.96578	0.0051922	0.0510017
AT5G27700	8.34619	7.5972	0.00519529	0.0510017
AT4G29020	7.91104	6.71794	0.00519691	0.0510017
AT1G11720	4.0904	3.23524	0.00519727	0.0510017
AT1G60545	1.66538	-0.101839	0.00520576	0.0510264
AT5G64870	0.557913	4.00012	0.00520885	0.0510264
AT4G36390	6.18045	5.58234	0.00521134	0.0510264
AT5G52740	0.0888751	2.50212	0.00521354	0.0510264
AT5G15550	3.52879	2.33988	0.00521486	0.0510264
AT2G23985	1.95435	0.609156	0.00521697	0.0510264
AT1G05410	3.40734	2.76101	0.00522076	0.0510264
AT5G14060	5.56206	4.55759	0.00522102	0.0510264
AT3G49780	3.61771	5.41894	0.00522798	0.0510551
AT5G10430	3.00679	0.967407	0.00522927	0.0510551
AT4G14960	7.55221	7.14933	0.00523798	0.0510676
AT5G23280	4.85509	1.53368	0.00523846	0.0510676
AT5G46080	2.18501	4.34857	0.00523852	0.0510676
AT2G29980	4.93772	3.90929	0.00524367	0.051072
AT3G54200	4.77842	5.6525	0.00524428	0.051072
AT4G02940	5.20964	3.07185	0.00525346	0.0511354
AT1G67730	5.46663	4.33361	0.00526276	0.0512001
AT1G10840	6.19055	5.38342	0.00527377	0.0512812
AT2G35605	5.39001	4.75276	0.00529188	0.0514022
AT3G02020	4.50799	3.22914	0.00529321	0.0514022
AT3G01440	5.73828	4.93123	0.00529424	0.0514022
AT1G17990	5.53552	6.16573	0.00530551	0.0514857
AT1G30470	3.96776	2.8978	0.00531101	0.0515131
AT3G45930	4.74973	3.76053	0.00531376	0.0515137
AT5G16270	3.4437	2.54906	0.00533757	0.0517001
AT3G15030	4.66927	3.18037	0.00533837	0.0517001
AT1G14810	5.01613	4.49854	0.00534579	0.051746
AT1G33610	3.20642	5.62637	0.00534913	0.0517523
AT2G45470	6.09784	4.91097	0.00536277	0.0518581
AT3G01820	5.19422	6.19006	0.00536836	0.0518707
AT1G06230	3.72722	3.17146	0.00536947	0.0518707
AT1G31180	5.79637	5.06291	0.0053787	0.051929
AT2G40820	2.60853	0.926139	0.00538091	0.051929
AT2G01110	6.99939	7.21704	0.00538413	0.051934
AT1G65440	1.58123	1.07678	0.00538992	0.0519465
AT5G64650	4.51929	3.4837	0.00539083	0.0519465
[truncated: 17,229 more rows]

## Sheet: S2
Supplementary Table S2.
The q-value obtained by Benjamini-Hochberg method for DEGs between C-0d and 310-0d.
C-0d, arabidopsis grown for 14 days;
310-0d, arabidopsis grown for 14 days and then irradiated with 310 nm UV-LED for 45 min.
ID	C-0d log2TPM	310-0d log2TPM	P-value	q-value
AT1G72440	3.12303	1.6261	1.43258e-06	0.0273078
AT2G37220	7.29965	7.83967	1.75447e-05	0.0872232
AT5G01520	3.43186	4.58133	1.98032e-05	0.0872232
AT5G01595	4.60955	-9.96578	3.47651e-05	0.0872232
AT1G66725	6.62011	10.2012	3.65676e-05	0.0872232
AT5G62610	3.84121	4.39618	4.29218e-05	0.0872232
AT4G15770	5.82702	4.51985	5.51278e-05	0.0872232
AT1G52930	4.93762	3.78249	5.53812e-05	0.0872232
AT2G03440	6.68912	7.85368	5.80177e-05	0.0872232
AT1G51060	6.64074	5.49053	6.00811e-05	0.0872232
AT5G16270	3.4437	3.23355	6.38946e-05	0.0872232
AT3G22660	5.37614	4.06708	7.11044e-05	0.0872232
AT1G30230	7.95406	6.91581	8.84568e-05	0.0872232
AT1G19600	5.55245	4.8844	9.25648e-05	0.0872232
AT4G25730	4.23892	2.56383	9.97552e-05	0.0872232
AT1G35420	4.93065	5.55546	0.000105335	0.0872232
AT1G09463	4.39142	-9.96578	0.00010878	0.0872232
AT1G62560	3.79382	2.05735	0.00011619	0.0872232
AT1G79080	2.62818	1.86125	0.000117227	0.0872232
AT1G76300	4.96254	4.21761	0.000120591	0.0872232
AT3G26850	3.77318	2.49929	0.000124273	0.0872232
AT1G50920	6.43863	5.51123	0.000129673	0.0872232
AT1G78600	0.63792	5.25093	0.000140039	0.0872232
AT4G36380	2.69445	1.5716	0.000141297	0.0872232
AT5G47630	4.60411	3.71998	0.00014131	0.0872232
AT1G18330	2.57147	6.48489	0.000143677	0.0872232
AT1G19680	5.10441	4.65185	0.000149179	0.0872232
AT2G29670	5.65178	7.95621	0.000149929	0.0872232
AT3G51960	1.10546	-0.254299	0.000158565	0.0872232
AT3G14210	9.62247	7.7978	0.000160206	0.0872232
AT5G66540	3.66402	2.34497	0.000161794	0.0872232
AT5G08180	6.16685	4.40416	0.00016211	0.0872232
AT3G57150	5.29055	3.41117	0.000162658	0.0872232
AT3G12390	6.67643	5.93896	0.000168175	0.0872232
AT5G27150	5.20473	4.20843	0.000177769	0.0872232
AT1G18265	0.678419	2.72674	0.000181701	0.0872232
AT4G16950	2.76538	4.48598	0.000185948	0.0872232
AT3G46940	4.92167	3.31804	0.000186127	0.0872232
AT4G37470	5.64082	6.72067	0.000189339	0.0872232
AT5G62440	5.00162	3.98756	0.00019297	0.0872232
AT4G12030	4.54711	3.04371	0.000201679	0.0872232
AT3G13070	4.33846	3.72485	0.0002065	0.0872232
AT1G04170	5.11216	4.31428	0.0002086	0.0872232
AT2G17550	2.37985	1.44713	0.000214766	0.0872232
AT2G39795	4.41464	3.00346	0.000214859	0.0872232
AT5G58950	5.77015	5.21748	0.000215184	0.0872232
AT3G48740	8.74007	7.57096	0.000219961	0.0872232
AT3G10113	0.0173481	4.01986	0.000225757	0.0872232
AT2G29170	2.12597	4.33962	0.000230922	0.0872232
AT2G46192	4.1095	1.96045	0.000234044	0.0872232
AT5G54470	2.27869	5.57727	0.000234522	0.0872232
AT1G18800	5.14122	3.8762	0.00023794	0.0872232
AT1G64670	4.34786	3.14431	0.000253875	0.0905506
AT3G55360	5.25632	4.74129	0.000260826	0.0905506
AT4G34881	8.12685	7.20512	0.000268574	0.0905506
AT4G16141	5.27251	4.2011	0.000278774	0.0905506
AT5G45830	-1.68941	1.92327	0.000279408	0.0905506
AT2G44860	6.60644	5.43259	0.000280358	0.0905506
AT3G53800	0.291966	4.04999	0.000281805	0.0905506
AT5G66860	5.59618	4.82212	0.000285019	0.0905506
AT3G12630	6.83958	7.49115	0.000293848	0.0913705
AT1G36730	6.29354	5.59142	0.000297187	0.0913705
AT4G16920	0.579757	2.28206	0.000304593	0.0920279
AT3G58990	7.14045	5.33476	0.000317489	0.0920279
AT1G62500	4.22988	3.23732	0.000317509	0.0920279
AT1G80750	5.54579	4.53862	0.000322972	0.0920279
AT3G24080	4.75234	3.43924	0.000326213	0.0920279
AT2G45560	2.26324	4.1126	0.000336814	0.0920279
AT5G16000	3.16426	1.54048	0.000344317	0.0920279
AT5G15810	4.23598	3.46027	0.000354376	0.0920279
AT2G40590	6.79413	6.20641	0.00035763	0.0920279
AT5G62190	6.45841	5.19274	0.000360883	0.0920279
AT5G05990	4.30628	2.99943	0.000378815	0.0920279
AT1G08580	5.45567	4.16845	0.000383637	0.0920279
AT5G66240	6.41272	5.97378	0.000388819	0.0920279
AT1G02140	7.93618	7.69671	0.000391368	0.0920279
AT5G66900	2.84776	3.50732	0.000392331	0.0920279
AT3G18500	3.27528	4.11246	0.000393699	0.0920279
AT1G70820	1.8081	5.54	0.000393804	0.0920279
AT1G50140	2.91904	2.27726	0.000393993	0.0920279
AT5G36120	5.76329	6.59773	0.000405676	0.0920279
AT3G07230	7.20343	6.22161	0.000406642	0.0920279
AT1G11710	0.66552	-1.95458	0.000407426	0.0920279
AT3G13230	4.88339	3.30999	0.000407827	0.0920279
AT2G01090	5.39726	4.67014	0.000410365	0.0920279
AT4G18520	0.905403	1.78133	0.000421747	0.0934808
AT3G13065	2.11242	0.0930345	0.000432793	0.0940182
AT1G15750	5.10306	4.32479	0.000434036	0.0940182
AT5G50810	6.12094	5.01253	0.000447542	0.0946489
AT2G22330	5.43307	4.77582	0.000454432	0.0946489
AT3G61580	7.62389	9.1434	0.000455009	0.0946489
AT4G02230	6.84674	6.30021	0.000456809	0.0946489
AT1G16410	6.18831	4.48508	0.000476675	0.0956132
AT3G55130	4.3259	3.53977	0.000485339	0.0956132
AT3G23300	4.30338	3.30869	0.000488186	0.0956132
AT4G25340	4.3736	2.60485	0.00048971	0.0956132
AT2G43240	2.75323	2.1328	0.000494043	0.0956132
AT1G27930	4.07996	5.39321	0.000505181	0.0956132
AT4G16890	3.93702	5.21226	0.000514817	0.0956132
AT1G48300	8.45225	5.90123	0.000515773	0.0956132
AT5G19540	5.32774	6.29722	0.000521593	0.0956132
AT1G29660	7.45357	5.80204	0.000523358	0.0956132
AT3G61310	2.92854	2.30372	0.000523781	0.0956132
AT3G03440	0.603288	2.14934	0.000527585	0.0956132
AT3G04710	2.95741	1.74172	0.000540184	0.0956132
AT1G69780	5.02635	4.07917	0.000546245	0.0956132
AT2G43540	5.25114	6.22758	0.000548652	0.0956132
AT1G73490	5.93503	5.25352	0.000554395	0.0956132
AT1G53870	3.24475	4.56902	0.00055581	0.0956132
AT5G23810	-2.09794	0.373732	0.000561185	0.0956132
AT1G04000	5.2	3.4734	0.000564059	0.0956132
AT3G06930	3.32346	2.30355	0.000565282	0.0956132
AT1G48920	7.06588	6.26621	0.000570267	0.0956132
AT3G05190	0.134214	-1.05563	0.00057816	0.0956132
AT1G12090	8.02456	10.1773	0.000579207	0.0956132
AT1G09620	5.3759	4.82402	0.000582144	0.0956132
AT3G07568	6.42544	5.863	0.000586861	0.0956132
AT1G53460	2.6215	2.2283	0.000602355	0.0971008
AT3G56070	6.29283	4.51352	0.00060618	0.0971008
AT5G02760	4.15046	2.55544	0.000615424	0.0976878
AT1G72930	6.85191	7.68604	0.000620755	0.0976878
AT1G25260	6.34822	5.43471	0.000625219	0.0976878
AT2G26570	4.25911	4.64195	0.000631052	0.0977977
AT2G29530	5.55152	4.59	0.000644302	0.0990458
AT2G44255	1.75737	-9.94538	0.000655808	0.100008
AT3G49990	4.53085	3.49855	0.00066316	0.100327
AT2G03640	4.011	4.41898	0.000669769	0.100529
AT4G25630	5.27255	3.20147	0.000699222	0.103575
AT1G03610	4.56663	6.22608	0.000700935	0.103575
AT3G52500	5.70921	5.02438	0.000715943	0.104712
AT3G56590	4.99867	4.16536	0.000719612	0.104712
AT4G24880	1.55947	1.91374	0.000746803	0.107745
AT3G18740	9.54078	8.87775	0.000752685	0.107745
AT4G16630	3.49709	2.28048	0.000761403	0.107745
AT3G03960	5.48202	4.75021	0.000763066	0.107745
AT3G56510	4.29578	3.91417	0.000785614	0.110113
AT4G14740	2.29804	1.08759	0.000810547	0.111274
AT1G64330	3.01771	1.66351	0.000812912	0.111274
AT5G33320	6.88332	6.2868	0.000813901	0.111274
AT1G05970	3.46081	4.0783	0.000819969	0.111274
AT1G53890	2.14979	3.47449	0.000823086	0.111274
AT4G27040	4.24573	3.73214	0.000840553	0.111694
AT1G78070	3.35299	3.87613	0.000840661	0.111694
AT3G26410	2.8193	1.83687	0.000844158	0.111694
AT5G45940	3.23695	2.23694	0.000849627	0.111694
AT5G05000	4.1452	3.20409	0.00086794	0.112862
AT1G09640	6.4603	6.08714	0.000871969	0.112862
AT1G14600	3.36552	1.66716	0.000876277	0.112862
AT1G62800	1.97854	0.849244	0.000883592	0.11304
AT2G09990	7.50083	6.70684	0.000903405	0.114805
AT1G10430	3.99699	4.79845	0.000934135	0.11531
AT3G48920	0.0657934	-9.96578	0.000940967	0.11531
AT2G32430	1.84066	0.358185	0.000957994	0.11531
AT3G02650	3.59141	2.56014	0.000959846	0.11531
AT3G12280	3.51116	2.67234	0.000961101	0.11531
AT5G03140	3.94048	1.95592	0.000967607	0.11531
AT3G27325	2.68681	1.59725	0.000983222	0.11531
AT1G59850	-2.39561	-0.238493	0.000988546	0.11531
AT5G48590	5.39909	5.95799	0.000991114	0.11531
AT3G12300	5.16542	4.74229	0.000992036	0.11531
AT2G02780	1.93043	0.612877	0.000996276	0.11531
AT5G61460	1.0356	-0.237951	0.000996828	0.11531
AT1G29250	6.67818	5.68763	0.00100228	0.11531
AT3G05060	5.75491	4.17412	0.00101932	0.11531
AT5G03700	1.62761	3.30875	0.00102327	0.11531
AT5G42860	2.21826	0.095331	0.00102991	0.11531
AT1G35510	3.10979	2.21825	0.00103465	0.11531
AT2G42740	5.27844	4.79393	0.00104702	0.11531
AT2G43650	3.89652	2.20301	0.00106422	0.11531
AT5G23280	4.85509	3.37325	0.00106459	0.11531
AT4G31040	5.0429	5.53418	0.00106907	0.11531
AT1G23280	5.19002	3.85633	0.0010738	0.11531
AT1G35260	1.90611	-0.0192241	0.00107462	0.11531
AT2G46280	6.45047	5.75769	0.00108523	0.11531
AT1G24147	5.02445	7.11328	0.00109563	0.11531
AT2G26250	6.88179	6.54012	0.00111575	0.11531
AT3G62460	4.15589	3.20206	0.00111971	0.11531
AT2G47800	3.44493	1.2983	0.00112923	0.11531
AT5G62670	5.55848	4.7638	0.00113046	0.11531
AT2G41650	4.65943	3.53328	0.0011309	0.11531
AT5G20160	5.11738	4.01949	0.00113272	0.11531
AT3G62750	2.12603	3.03386	0.00113275	0.11531
AT3G63260	4.83176	4.46132	0.00113313	0.11531
AT1G07830	5.05979	4.39577	0.00113411	0.11531
AT1G12120	4.11426	5.36983	0.00114125	0.11531
AT5G58040	3.95964	3.69873	0.00114186	0.11531
AT2G38040	6.13487	5.9192	0.00114288	0.11531
AT1G31817	4.8426	4.15877	0.00114714	0.11531
AT1G04120	2.77758	1.39939	0.00115175	0.11531
AT3G55510	2.39612	0.555648	0.00115204	0.11531
AT4G39520	5.81656	5.32834	0.00117132	0.11531
AT5G13730	3.69378	4.75584	0.00117339	0.11531
AT4G29700	3.43555	1.65614	0.00118519	0.11531
AT1G29910	11.9669	12.6682	0.00119021	0.11531
AT1G08230	3.58823	2.31074	0.00120053	0.11531
AT4G20440	6.0385	5.42049	0.0012056	0.11531
ATCG00860	4.54082	3.9787	0.0012069	0.11531
AT1G31970	5.72571	4.29029	0.00120799	0.11531
AT5G22330	4.45051	3.6995	0.00121359	0.11531
AT3G15095	3.7377	4.09744	0.00122055	0.11531
AT4G02990	4.88663	4.17293	0.00122066	0.11531
AT5G10360	7.78268	7.14765	0.00122374	0.11531
AT2G11910	6.37019	5.8264	0.00123181	0.11531
AT1G64790	1.80247	0.569856	0.00123404	0.11531
AT1G36280	2.30535	1.13933	0.00126735	0.11601
AT5G61340	4.25419	2.7164	0.00126739	0.11601
AT3G11964	2.21328	0.111707	0.00127459	0.11601
AT3G11710	5.70595	4.94925	0.00128602	0.11601
AT1G01630	5.69376	4.90412	0.00129294	0.11601
AT1G42440	3.58785	2.87045	0.00130371	0.11601
AT1G79110	3.66174	2.07412	0.00130486	0.11601
AT1G30400	4.13443	3.13487	0.00132188	0.11601
AT1G60640	3.49381	1.93844	0.00132327	0.11601
AT2G01680	4.04619	3.00965	0.00132623	0.11601
AT1G06220	4.37728	3.54869	0.00132786	0.11601
AT1G30360	5.85013	7.06339	0.00133191	0.11601
AT5G21482	4.52566	3.4245	0.00133307	0.11601
AT5G25220	4.83532	3.82204	0.00134797	0.11601
AT3G56090	5.67268	7.14264	0.00134979	0.11601
AT1G25350	3.78439	3.12831	0.00135508	0.11601
AT2G30110	4.89739	4.44179	0.0013597	0.11601
AT3G29320	3.50341	5.40945	0.00135999	0.11601
AT1G48040	2.51904	3.05552	0.00136211	0.11601
AT2G45460	1.20298	-0.00488591	0.00136801	0.11601
AT1G68530	6.67585	5.79942	0.00137207	0.11601
AT5G42750	3.78206	3.11688	0.00137542	0.11601
AT1G52540	3.23573	2.2607	0.00138756	0.116519
AT1G58380	5.61163	4.74716	0.0013992	0.116981
ATCG01280	4.5517	3.99398	0.00140825	0.117223
AT4G22980	2.24406	3.38883	0.00142411	0.117517
AT3G17840	4.25219	3.30294	0.00142411	0.117517
AT5G67200	2.2463	0.530802	0.0014434	0.117965
AT4G38180	1.85049	1.06614	0.00144603	0.117965
AT1G07210	5.394	4.96759	0.00144811	0.117965
AT5G40490	0.244488	-0.768775	0.00147414	0.119575
AT1G26110	5.99716	5.57547	0.00148561	0.119994
AT4G16880	3.17773	5.68537	0.00149231	0.120027
AT4G13020	3.51461	2.69943	0.00152132	0.121004
AT5G05410	-0.4794	3.21994	0.00152149	0.121004
AT1G02500	9.1746	8.53232	0.0015235	0.121004
AT5G05210	4.08304	3.49097	0.00153599	0.121014
AT3G58700	5.82915	5.15938	0.00154558	0.121014
AT3G11280	5.26257	4.26103	0.00154752	0.121014
AT1G72940	3.97316	5.56773	0.00155272	0.121014
AT2G20180	3.8428	2.32835	0.00155537	0.121014
AT1G26750	5.90245	5.48827	0.00156473	0.12118
AT1G64190	4.007	3.72237	0.00157022	0.12118
AT1G08380	11.907	12.7287	0.0015804	0.121474
AT5G01170	1.71255	-0.348322	0.00158807	0.121574
AT3G15080	3.98954	2.92923	0.00160068	0.122048
AT1G52905	4.49869	3.02078	0.00160953	0.122234
AT4G26130	5.40842	6.65733	0.00163672	0.123493
AT3G15360	8.46204	9.10486	0.00163906	0.123493
AT5G20700	7.8562	6.50394	0.00166952	0.124331
AT5G48540	4.97869	6.24129	0.00167104	0.124331
AT5G11690	3.75142	3.05864	0.00167234	0.124331
AT2G08665	12.8919	13.6127	0.00167906	0.124331
AT1G59359	6.93277	5.99778	0.00168833	0.124331
AT5G22650	6.9117	5.88141	0.0016933	0.124331
AT5G50950	3.34783	4.62668	0.00170571	0.124331
AT1G69490	6.54727	5.01846	0.00171985	0.124331
AT2G17780	0.926595	1.96416	0.00172089	0.124331
AT1G27050	5.36335	4.0432	0.00172125	0.124331
AT5G03740	5.57819	5.0361	0.00172509	0.124331
AT2G11890	6.26463	5.75901	0.00173401	0.124331
AT3G13810	3.827	2.39215	0.00173497	0.124331
AT3G15760	3.31621	5.00977	0.00177248	0.126543
AT5G55070	5.19355	4.49236	0.00178599	0.126822
AT4G15900	4.1904	3.75	0.00180102	0.126822
AT1G07130	3.00412	4.85452	0.00180362	0.126822
AT1G37130	10.2844	9.50097	0.00181925	0.126822
AT1G45010	0.386196	-0.69698	0.00182028	0.126822
AT2G40230	2.92823	1.56638	0.00182036	0.126822
AT5G63780	3.25339	4.73912	0.00182692	0.126822
AT5G23070	4.3276	3.51901	0.00182962	0.126822
AT2G32690	3.43004	2.56522	0.00183919	0.127024
AT2G30600	3.82858	5.96306	0.00187394	0.128284
AT3G58560	4.59047	3.97337	0.00188013	0.128284
AT1G58983	7.07379	6.13859	0.00188071	0.128284
AT5G47750	4.87486	4.17015	0.00188523	0.128284
AT2G45660	5.09732	6.15554	0.00189108	0.128284
AT2G21650	5.23417	3.88865	0.00192991	0.129703
AT2G21440	3.4597	2.24512	0.001935	0.129703
AT2G18328	6.37309	5.27894	0.00193892	0.129703
AT3G62300	2.38782	1.45602	0.0019469	0.129703
AT5G48800	2.03464	0.50536	0.00196201	0.129703
AT1G15440	2.87963	1.20018	0.00196295	0.129703
AT1G66350	2.62342	1.32244	0.00196374	0.129703
AT4G32920	1.60525	-0.26618	0.00196917	0.129703
AT2G40360	4.97558	3.35449	0.00197324	0.129703
AT5G47435	6.5911	5.94203	0.00199138	0.130445
AT4G34138	3.81127	5.77084	0.00200388	0.13061
AT2G43550	7.39133	8.17389	0.00200978	0.13061
AT1G80610	2.72606	3.79733	0.0020203	0.13061
AT1G22950	2.86243	2.24499	0.00202303	0.13061
AT5G61020	5.83688	4.89217	0.00203322	0.13061
AT2G36890	0.668303	-2.08929	0.00203499	0.13061
AT5G40340	3.81345	3.3609	0.00204516	0.130822
AT3G59760	4.48178	3.78099	0.00206323	0.131536
AT2G18740	6.37866	5.66511	0.00207038	0.131552
AT1G61870	4.24516	3.0086	0.00207898	0.13158
AT1G19640	2.00997	-0.276221	0.00208462	0.13158
AT2G38440	2.89583	2.09378	0.00210764	0.131868
AT5G43760	6.30456	5.67087	0.00211208	0.131868
AT1G75810	4.00231	5.61288	0.00211609	0.131868
AT4G38620	4.08967	3.22563	0.00211686	0.131868
AT4G37220	0.719863	3.34107	0.00212704	0.13187
AT2G12462	2.95432	1.37398	0.00213434	0.13187
AT1G58684	7.03796	6.10256	0.002146	0.13187
AT5G09760	3.85251	2.81783	0.0021564	0.13187
AT1G61990	3.30218	2.31682	0.00216144	0.13187
AT5G50310	3.88267	3.26861	0.00216275	0.13187
AT4G02715	4.27866	3.38903	0.00217183	0.13187
AT3G02220	6.0014	5.34126	0.0021854	0.13187
AT1G05207	3.73057	0.863194	0.00219759	0.13187
AT1G31660	4.24739	2.93622	0.00219923	0.13187
AT2G18510	4.04289	3.0958	0.00220238	0.13187
AT3G15460	3.77	1.62295	0.00220263	0.13187
AT1G73750	3.11506	5.24177	0.00220683	0.13187
AT4G00930	1.70417	0.488485	0.00222056	0.132072
AT4G14440	5.56669	5.04162	0.00222512	0.132072
AT3G02020	4.50799	2.97317	0.0022344	0.132072
AT4G18570	3.9236	2.33495	0.00223965	0.132072
AT2G37190	7.04419	6.13054	0.00224658	0.132072
AT2G43110	3.46987	0.512938	0.00225178	0.132072
AT5G42250	4.21827	5.09601	0.00226168	0.132194
AT2G47790	4.47133	3.48688	0.00226773	0.132194
AT2G18960	6.93197	6.14234	0.00228286	0.132671
AT4G18422	-9.96578	1.49858	0.0023037	0.133081
AT3G56680	6.47468	6.83615	0.00231175	0.133081
AT1G60850	2.81317	1.30947	0.00231434	0.133081
AT1G72310	3.90373	3.17913	0.00232434	0.133081
AT1G31420	5.33742	4.60537	0.00232834	0.133081
AT3G22320	6.89653	6.43359	0.00233181	0.133081
AT3G22630	6.89679	6.64835	0.00234204	0.133266
AT3G54350	3.61733	3.2349	0.00235306	0.133494
AT5G59030	6.19857	7.27718	0.00236537	0.133794
AT5G13400	3.84514	2.80946	0.00237699	0.134054
AT5G38510	3.70351	4.82511	0.00238996	0.134134
AT3G27340	3.98078	3.42075	0.00241069	0.134134
AT2G44120	6.6011	5.84905	0.00242124	0.134134
AT1G08550	3.58975	5.0997	0.00242794	0.134134
AT1G33140	8.84333	8.17135	0.00243225	0.134134
AT5G03300	5.03253	4.46896	0.00244011	0.134134
AT5G38830	5.17933	4.67547	0.0024552	0.134134
AT3G09020	2.84911	3.78844	0.00246338	0.134134
AT2G15690	2.98483	1.88241	0.0024704	0.134134
AT1G31230	3.56899	2.4528	0.00248318	0.134134
AT3G52480	4.42597	3.79384	0.00248586	0.134134
AT1G29940	2.81661	1.51495	0.00248743	0.134134
AT2G15695	4.69665	5.1478	0.00249326	0.134134
AT3G57520	6.56108	8.37418	0.00249935	0.134134
AT1G71840	5.18045	4.42285	0.00249961	0.134134
AT2G22870	4.25667	3.51856	0.00250072	0.134134
AT1G80550	3.55181	3.05536	0.002511	0.134134
AT4G13577	0.264002	-9.96578	0.00251441	0.134134
AT1G65295	4.77395	4.11351	0.00251716	0.134134
AT5G20540	2.7292	1.83275	0.0025251	0.134134
AT4G14040	7.80561	6.9828	0.00252966	0.134134
AT1G68490	4.39915	5.42881	0.00253433	0.134134
AT2G32970	3.09337	2.30951	0.00254026	0.134134
AT4G01920	0.740615	-0.0388123	0.00254961	0.134256
AT2G03730	5.78316	4.82594	0.00261736	0.137402
AT5G06340	7.18175	6.68807	0.00262923	0.137402
AT3G27027	2.23885	1.43103	0.00263098	0.137402
AT1G22810	-9.96578	0.116104	0.00265054	0.13784
AT3G46320	5.05572	4.45724	0.00265382	0.13784
AT2G02910	2.96751	1.85412	0.00267026	0.138317
AT1G06570	7.45999	8.40078	0.0026787	0.138377
AT5G27700	8.34619	7.636	0.00270159	0.139183
AT3G03920	6.40324	5.36793	0.00273287	0.140079
AT1G63700	3.52085	3.07048	0.00273367	0.140079
AT1G68790	3.91333	3.2048	0.00277047	0.140168
AT4G04340	4.62356	5.5105	0.00277315	0.140168
AT4G31810	3.57791	2.63575	0.00277318	0.140168
AT1G65650	4.45998	3.91285	0.00278021	0.140168
AT1G80640	5.24806	4.06862	0.0027825	0.140168
AT4G31460	4.94184	4.19532	0.00278507	0.140168
AT2G35650	2.1367	3.95286	0.00278894	0.140168
AT3G52905	4.36397	3.74671	0.00279471	0.140168
AT1G75380	6.99925	8.41866	0.00280159	0.140168
AT4G13395	4.66308	2.5527	0.00283478	0.141457
AT4G36450	-1.85588	0.52164	0.00287961	0.142609
AT4G11060	3.47399	2.68759	0.00288069	0.142609
AT3G21240	3.60404	1.60387	0.00288179	0.142609
AT1G31173	3.46484	1.57153	0.0028878	0.142609
AT1G05205	4.70637	4.226	0.00289742	0.142715
AT5G06350	2.25259	1.4947	0.00292038	0.143352
AT2G03350	5.90091	5.50967	0.00293392	0.143352
AT1G24490	4.37664	3.57522	0.00293666	0.143352
AT3G48430	2.30123	1.4918	0.00294043	0.143352
AT1G31540	2.4811	3.2845	0.00298205	0.14501
AT2G19480	6.84987	5.93767	0.00301161	0.145716
AT1G76950	2.74474	1.67447	0.00301185	0.145716
AT5G02610	6.81309	5.92146	0.00304049	0.14672
AT3G29770	2.40784	1.50884	0.003048	0.14672
AT3G06040	4.37649	3.83219	0.00306809	0.146742
AT1G61580	3.97658	2.39811	0.00307855	0.146742
AT3G24490	3.931	3.48595	0.00308895	0.146742
AT3G28130	1.66864	0.614322	0.00309286	0.146742
AT3G45310	5.11601	4.38636	0.003094	0.146742
AT4G38920	7.17016	6.77905	0.00309464	0.146742
AT5G49215	2.92966	1.32056	0.00312504	0.147815
AT4G35240	2.95384	2.13564	0.00314543	0.148048
AT2G35790	5.55533	4.57195	0.00317301	0.148048
AT4G10030	5.03481	4.65556	0.00317477	0.148048
AT3G01510	3.09848	3.5266	0.00320696	0.148048
AT3G11580	-0.30384	1.08287	0.00320903	0.148048
AT5G10965	0.278028	-0.936875	0.00321048	0.148048
AT5G11950	4.46424	3.608	0.00321582	0.148048
AT5G24460	5.80178	7.21983	0.00321815	0.148048
AT5G16400	6.95024	7.48019	0.00322158	0.148048
AT2G24990	2.83181	1.89384	0.00323264	0.148048
AT2G34260	3.61191	1.75115	0.00323483	0.148048
AT2G45280	2.2812	0.974259	0.00323647	0.148048
AT4G12430	0.937794	-0.44224	0.00323874	0.148048
AT4G34220	4.41679	3.48148	0.0032451	0.148048
AT4G30400	3.15104	0.749015	0.00324646	0.148048
AT1G72510	5.50986	4.629	0.00325655	0.148108
AT4G13400	2.28588	1.50585	0.00327183	0.148108
AT4G27640	4.78872	3.79781	0.00327187	0.148108
AT1G55260	5.56721	4.58855	0.00327938	0.148108
AT4G26530	7.39056	10.1042	0.00328662	0.148108
AT1G13740	2.16855	3.62163	0.00331742	0.148668
AT5G39900	1.36815	-0.547483	0.00332014	0.148668
AT1G09250	5.15411	7.47815	0.00332246	0.148668
AT3G02200	6.08905	5.63121	0.00333103	0.148703
AT5G45430	5.9832	5.40946	0.00336659	0.149311
AT2G46670	1.67286	3.87363	0.00336696	0.149311
AT4G22730	1.58997	-0.608987	0.00339049	0.149311
AT5G57940	4.54647	4.22897	0.00339188	0.149311
AT5G56010	6.39715	4.86358	0.00340046	0.149311
AT5G57270	3.07214	2.45187	0.00340268	0.149311
AT5G13280	4.19797	3.52192	0.00340517	0.149311
AT5G61420	5.02018	3.68007	0.00342205	0.149311
AT2G47840	6.31735	5.80942	0.00342914	0.149311
AT5G47960	2.34296	0.875468	0.00342962	0.149311
AT3G52140	3.98329	3.12333	0.00343201	0.149311
AT2G42210	6.60089	6.17397	0.00344429	0.149311
AT1G55890	4.53242	3.74051	0.00345445	0.149311
AT5G01810	3.61691	2.46105	0.00345533	0.149311
AT5G64670	4.2974	3.31196	0.00346215	0.149311
AT2G44210	5.66725	4.97782	0.00349654	0.150146
AT2G28950	6.74595	5.82777	0.00349953	0.150146
AT1G80270	3.3662	1.19562	0.00350515	0.150146
AT4G11360	5.08987	6.27152	0.00352002	0.150445
AT3G56370	4.12593	2.65409	0.0035473	0.151272
AT5G06360	5.82348	5.35492	0.00355995	0.151473
AT1G56510	2.49764	3.62035	0.00358461	0.151874
AT4G28780	4.26633	3.28719	0.00358949	0.151874
AT3G47930	2.95077	2.62984	0.00360053	0.151874
AT2G26870	2.01765	0.907391	0.00360126	0.151874
AT3G20000	4.82408	4.14076	0.00362596	0.152578
AT2G37400	4.00747	2.88897	0.00363729	0.152718
AT1G77840	4.10873	3.40024	0.00364911	0.152878
AT3G02530	5.26867	4.59462	0.00366276	0.153104
AT5G01090	5.14715	4.46924	0.00367057	0.153104
AT5G03120	2.35013	1.27267	0.00369508	0.153479
AT1G50420	4.04798	2.03267	0.00369568	0.153479
AT3G50780	3.41905	2.60341	0.0037266	0.154427
AT5G22020	4.97514	3.44838	0.00375581	0.1553
AT2G43360	4.7662	4.36542	0.00376816	0.155473
AT1G74090	6.57146	5.48674	0.00381809	0.156381
AT5G60160	5.69205	5.30353	0.00382049	0.156381
AT2G39220	1.75241	-0.478819	0.0038272	0.156381
AT3G46560	6.82126	5.85311	0.00383287	0.156381
AT4G26140	0.659217	1.55588	0.00383707	0.156381
AT5G40480	1.14848	0.194867	0.00383938	0.156381
AT1G16680	3.0246	1.99157	0.00385146	0.156402
AT5G67390	1.56694	2.8674	0.0038563	0.156402
AT3G55200	2.71897	2.04031	0.00388351	0.157171
AT5G55920	3.61806	1.978	0.00390547	0.157613
AT3G53580	6.35805	6.14971	0.00391097	0.157613
AT3G44750	4.96334	3.3977	0.00393202	0.157644
AT5G04230	3.38079	2.4341	0.00393346	0.157644
AT2G26840	2.87216	2.0184	0.00393985	0.157644
AT2G26680	4.4391	3.77409	0.00394531	0.157644
AT1G59830	4.27852	4.93495	0.00397033	0.157644
AT3G43800	5.27352	4.20776	0.00397467	0.157644
AT2G46540	6.08261	5.68311	0.00397809	0.157644
AT5G57280	3.9021	2.38714	0.00398257	0.157644
AT5G03800	1.44614	0.0717564	0.00399291	0.157644
AT5G05100	5.66702	6.13334	0.00399444	0.157644
AT2G23950	2.58822	1.80332	0.00402604	0.158179
AT5G51080	1.84397	1.18719	0.00404516	0.158179
AT1G11820	4.44372	4.00621	0.00404608	0.158179
AT1G61790	6.93395	6.39729	0.00404729	0.158179
AT2G44740	2.94801	0.800352	0.00404949	0.158179
AT5G61770	3.95566	2.69287	0.00406283	0.158376
AT1G73970	2.41479	1.39509	0.00407295	0.158446
AT2G42490	4.98107	4.19888	0.00408334	0.158527
AT3G49670	4.56969	3.64914	0.00412109	0.159235
AT1G72050	4.32003	3.3398	0.00412322	0.159235
AT1G80130	5.01817	3.01052	0.00413195	0.159235
AT3G13870	5.21689	4.79445	0.00414198	0.159235
AT5G55840	-1.63087	-0.656926	0.00414334	0.159235
AT5G14520	5.16354	4.15584	0.00416681	0.159372
AT1G43670	7.02216	8.06544	0.00417087	0.159372
AT2G21580	8.48919	7.89731	0.00417913	0.159372
AT3G05800	1.95247	4.51395	0.0041813	0.159372
AT2G23430	4.32441	2.51746	0.00418873	0.159372
AT5G05140	3.44912	4.48221	0.00421712	0.160078
AT5G16120	4.6543	5.40104	0.00422587	0.160078
AT4G21120	0.283173	1.09426	0.00423246	0.160078
AT3G24140	3.91939	3.14418	0.00425217	0.160505
AT3G45160	4.16068	3.28891	0.00426082	0.160513
AT1G69830	1.47095	3.9112	0.00428251	0.160631
AT2G41980	3.67604	2.95097	0.00429042	0.160631
AT4G02930	5.37275	4.20555	0.00429165	0.160631
AT1G28395	3.37969	1.97504	0.00430532	0.160631
AT3G61250	1.73215	0.297948	0.00431674	0.160631
AT3G55605	4.08593	2.50052	0.00431831	0.160631
AT4G38320	3.18576	2.41323	0.00432293	0.160631
AT1G07790	5.44227	4.60548	0.00433373	0.160719
AT2G39580	1.50039	2.09912	0.00434305	0.160733
AT1G56210	2.80842	1.67553	0.0043547	0.160733
AT1G78970	2.32121	3.5937	0.0043615	0.160733
AT3G21420	3.49315	2.14776	0.0043816	0.160733
AT5G52070	1.69737	0.800892	0.00438867	0.160733
AT4G30800	3.71432	2.25909	0.00439024	0.160733
AT3G28840	0.094769	-0.853377	0.00439312	0.160733
AT5G53490	6.15221	6.9679	0.00440903	0.160935
AT4G08785 (2)	1.58637	4.12495	0.00441875	0.160935
AT3G16060	3.98549	3.51108	0.00442397	0.160935
AT4G38800	7.20716	6.45963	0.00443815	0.161018
AT1G77750	3.95735	3.45368	0.00444317	0.161018
AT1G29170	2.20076	0.718114	0.00448968	0.162222
AT1G19010	2.49224	1.70294	0.00450025	0.162222
AT4G17695	2.71599	1.93752	0.00450289	0.162222
AT3G61380	1.88587	1.15691	0.0045191	0.162222
AT3G50530	3.6598	2.68678	0.00454177	0.162222
AT5G56180	2.6488	3.74266	0.00455763	0.162222
AT2G18220	2.34858	0.798576	0.00457162	0.162222
AT1G19350	7.3361	6.30485	0.00457847	0.162222
AT5G55400	2.0085	0.718208	0.00461115	0.162222
AT2G18240	3.48435	2.72884	0.00461596	0.162222
AT5G19900	3.87997	3.02331	0.00462341	0.162222
AT2G22795	4.39775	3.77652	0.00462905	0.162222
AT3G06320	4.44852	3.50812	0.00463241	0.162222
AT5G06120	1.70311	1.17388	0.00463333	0.162222
AT5G33280	3.22001	2.47493	0.00463617	0.162222
AT3G57070	4.96026	4.02336	0.00464195	0.162222
AT2G46170	3.55584	4.86201	0.00464415	0.162222
AT2G34070	5.79491	4.87404	0.00464788	0.162222
AT3G57320	4.65365	3.83476	0.00465213	0.162222
AT3G28180	4.69252	4.05807	0.00465594	0.162222
AT1G52830	0.527094	1.92307	0.0046619	0.162222
AT2G29360	6.28518	6.71012	0.0046707	0.162222
ATMG00660	5.83814	5.44842	0.00468229	0.162222
AT1G30960	2.22479	0.579978	0.00468602	0.162222
AT2G27230	4.21345	2.66757	0.00470005	0.162222
AT5G47680	4.6136	4.26561	0.00470042	0.162222
AT5G22130	1.64589	0.85779	0.00470632	0.162222
AT4G37910	5.84023	4.87602	0.00471467	0.162222
AT4G26700	3.67031	4.39978	0.00473302	0.16256
AT5G17770	6.15725	5.85613	0.00477045	0.163331
AT1G10870	2.24789	1.56266	0.00478036	0.163331
AT1G69080	2.10836	0.873538	0.00480231	0.163331
AT3G57290	6.07091	5.51812	0.00480829	0.163331
AT4G26310	3.08342	2.79292	0.00481111	0.163331
AT1G44350	4.10212	4.5463	0.0048161	0.163331
AT5G28450	4.70218	5.02148	0.00483275	0.163331
AT2G13610	3.29588	2.30161	0.00484136	0.163331
AT3G08620	3.48629	2.50751	0.00484371	0.163331
AT1G05805	2.60003	4.58741	0.00485983	0.163331
AT2G40840	3.35902	4.76538	0.00487984	0.163331
AT4G36240	3.20525	1.81052	0.00488051	0.163331
AT5G11010	2.7804	2.32481	0.00488053	0.163331
AT1G12920	6.62315	6.10643	0.00488523	0.163331
AT2G39705	4.68731	3.67976	0.00490507	0.163331
AT5G47540	5.01202	4.22704	0.00492049	0.163331
AT1G75500	7.20894	6.75727	0.00492373	0.163331
AT1G01840	2.10667	0.783683	0.00494603	0.163331
AT4G34870	7.74888	7.11231	0.00495594	0.163331
AT1G69640	4.94504	6.18212	0.00495621	0.163331
AT1G04210	3.54258	2.78078	0.00495679	0.163331
AT5G02810	3.775	5.59142	0.00495743	0.163331
AT3G18600	3.99033	2.2551	0.00496421	0.163331
AT3G03630	3.67087	3.08941	0.00497171	0.163331
AT2G39390	6.59394	5.99373	0.00497793	0.163331
AT5G53140	5.71134	5.2935	0.0049838	0.163331
AT2G03220	3.36795	2.81407	0.00498681	0.163331
AT1G53500	5.39584	4.52365	0.00499786	0.163412
AT5G43960	4.24514	3.67185	0.00503236	0.164017
AT1G23290	8.33796	7.73891	0.00503356	0.164017
AT1G78260	0.947593	0.0617288	0.00504719	0.16418
AT1G51570	5.26341	4.77313	0.00506809	0.164579
AT1G33610	3.20642	4.9318	0.00507989	0.164682
AT1G19050	4.93334	2.62652	0.00509729	0.164683
AT1G19740	6.99902	7.69966	0.0051097	0.164683
AT1G04040	7.11336	5.51727	0.00511432	0.164683
AT3G13520	8.27929	7.5267	0.00511448	0.164683
AT5G49430	1.27606	0.106614	0.00512647	0.16479
AT4G03440	0.394476	-0.999777	0.00516236	0.165044
AT5G09510	6.54037	6.02073	0.00516447	0.165044
AT2G28330	3.78319	2.58796	0.00516584	0.165044
AT3G49780	3.61771	4.97883	0.00516898	0.165044
AT5G48930	7.77456	6.62611	0.00519195	0.165403
AT4G11160	3.39649	2.65749	0.00519758	0.165403
AT2G47270	2.10702	3.76553	0.00521975	0.165556
AT2G46790	2.13756	4.42944	0.00521978	0.165556
AT4G09730	4.70732	4.15952	0.00524147	0.165968
AT3G19850	4.91337	4.02708	0.00525087	0.16599
AT2G37025	-0.147185	1.22531	0.00527946	0.166618
AT4G25315	2.65491	2.07001	0.00530258	0.166958
AT1G65080	2.47535	0.992398	0.00530776	0.166958
AT1G51340	2.50069	1.71523	0.00535351	0.16786
AT1G26470	5.48037	4.70472	0.00535526	0.16786
AT5G07580	7.39811	5.96572	0.00537081	0.16786
AT4G37660	4.33575	3.10245	0.00537165	0.16786
AT1G35170	-0.163147	-1.13713	0.00538484	0.167916
AT3G46790	2.19038	0.821207	0.00539108	0.167916
AT5G60990	4.12009	3.79872	0.00540148	0.167924
AT2G20130	3.86927	3.35705	0.00540895	0.167924
AT5G26800	5.75311	4.9353	0.00542571	0.168171
AT5G24770	6.90961	8.31446	0.0054652	0.168791
AT5G66770	3.015	1.52866	0.00549305	0.168791
AT1G22570	0.370847	3.99542	0.00549309	0.168791
AT2G33170	2.79961	1.21729	0.00549599	0.168791
AT5G15530	3.69351	3.413	0.00549644	0.168791
AT1G47500	3.80383	2.61617	0.00550153	0.168791
AT5G52190	4.94447	5.69935	0.00550771	0.168791
AT5G66120	5.67221	5.19844	0.00552029	0.168905
AT4G21380	0.656345	3.07194	0.00554776	0.1693
AT1G29900	5.447	4.44166	0.00555712	0.1693
AT5G25100	5.79623	5.5421	0.00555984	0.1693
AT3G23590	3.39426	2.04368	0.00557489	0.169487
AT1G68760	4.72468	3.76641	0.00561421	0.169954
AT4G00390	2.17235	0.550591	0.00562376	0.169954
AT2G30070	2.36984	1.14651	0.00562574	0.169954
AT4G25880	3.20563	2.62137	0.00563141	0.169954
AT4G26630	5.16854	4.73802	0.00564511	0.169954
AT1G35460	3.02159	2.18503	0.00564538	0.169954
AT3G25597	1.42694	2.33322	0.00565266	0.169954
AT5G18830	3.33904	2.3868	0.00567503	0.170269
AT3G06810	4.2769	3.51592	0.00568949	0.170269
AT1G11440	3.86719	3.12256	0.00569394	0.170269
AT2G30700	4.70326	4.03912	0.00570603	0.170269
AT2G37990	4.93883	3.8584	0.00570778	0.170269
AT3G12860	1.72156	-0.263273	0.00571842	0.17032
AT5G63690	0.358118	-2.18235	0.00575402	0.170417
AT1G22770	1.1362	3.77861	0.00575982	0.170417
AT1G71030	5.82252	7.77638	0.00576001	0.170417
AT5G38940	2.60227	1.35046	0.00576559	0.170417
AT4G31820	4.00333	3.26595	0.00577391	0.170417
AT2G32340	0.92953	-0.0211638	0.00577533	0.170417
AT3G06035	4.50498	3.7431	0.0057843	0.170418
AT1G80150	1.97343	0.208187	0.00580413	0.170705
AT2G41840	8.62926	8.02712	0.00581529	0.170705
AT4G34110	6.8598	6.5052	0.00582093	0.170705
AT4G28350	0.00167026	1.73314	0.005842	0.17106
AT3G49080	4.23742	3.47971	0.00586247	0.171396
AT5G27770	7.80792	7.04002	0.00587344	0.171454
AT3G10940	4.53675	5.45051	0.00589191	0.17173
AT4G38150	3.10982	1.81128	0.005913	0.171782
AT4G01020	0.739846	-0.0379983	0.00591589	0.171782
AT1G50910	1.31674	0.098957	0.00593211	0.171782
AT2G27350	3.52617	3.03267	0.00593387	0.171782
AT1G51500	6.04422	5.32543	0.00594699	0.171782
AT5G45600	4.19815	3.42703	0.00594777	0.171782
AT1G64150	4.41774	4.92194	0.0059666	0.172065
AT5G01850	3.30875	1.99991	0.00597716	0.17211
AT1G02850	5.3333	3.87916	0.00599605	0.172288
AT1G43900	5.27148	4.70516	0.00600333	0.172288
AT5G54940	4.72852	5.36447	0.00601046	0.172288
AT4G22130	2.40001	1.24411	0.0060288	0.172554
AT2G29980	4.93772	4.03666	0.00604368	0.172653
AT1G76955	0.898906	2.26343	0.00607087	0.172653
AT3G23170	4.52319	6.15372	0.00608542	0.172653
AT3G50950	5.2159	6.24265	0.00608623	0.172653
AT1G31910	5.29134	4.43877	0.00609309	0.172653
AT4G13030	1.81729	2.4041	0.00609453	0.172653
AT4G03935	3.71406	3.44601	0.00611948	0.172653
AT5G57990	4.7039	4.01617	0.0061254	0.172653
AT1G49240	7.37088	6.52764	0.00613287	0.172653
AT5G14050	3.7528	2.52682	0.00613674	0.172653
AT5G11200	4.8386	4.40892	0.00614458	0.172653
AT2G32090	4.99957	5.46442	0.00615333	0.172653
AT1G18090	2.03095	0.53399	0.00615604	0.172653
AT1G08570	6.56352	8.45407	0.00616093	0.172653
AT3G06868	3.32488	2.11521	0.00616813	0.172653
AT3G13110	7.05037	6.20476	0.00619267	0.172742
AT1G10840	6.19055	5.89819	0.00620499	0.172742
AT5G05250	1.37566	-3.31559	0.00621544	0.172742
AT1G30530	4.63402	2.79538	0.00621865	0.172742
AT3G15030	4.66927	3.23695	0.00623632	0.172742
AT1G80920	7.40969	8.81788	0.00624115	0.172742
AT2G26310	0.821027	-0.876105	0.0062452	0.172742
AT2G14775	0.634835	-0.802267	0.00625202	0.172742
AT1G10270	2.16387	1.0856	0.00625406	0.172742
AT5G40080	4.01576	3.3532	0.00626191	0.172742
AT3G09720	2.62497	1.406	0.00627171	0.172762
AT3G11330	4.40456	3.86779	0.00630173	0.173261
AT3G13190	2.3434	1.34857	0.00631795	0.173261
AT5G20270	4.80016	3.2951	0.00631972	0.173261
AT2G42910	6.09729	5.5727	0.00633377	0.173261
AT3G51950	5.68776	4.1857	0.00633673	0.173261
AT3G59670	3.32839	1.39917	0.00634437	0.173261
AT4G20020	3.62329	2.39065	0.0063789	0.173955
AT1G73530	5.84524	6.04852	0.00641356	0.174413
AT5G46020	8.26514	7.83843	0.00641399	0.174413
AT1G67730	5.46663	4.86325	0.00643216	0.174658
AT4G28680	-0.81581	-3.09813	0.00644138	0.174659
AT2G27100	4.54379	4.1656	0.0064738	0.175289
AT4G14615	5.54032	4.94088	0.0064959	0.175347
AT4G02890	7.77851	7.44682	0.00649592	0.175347
AT1G74060	6.96412	6.49505	0.00651021	0.175347
AT2G39340	3.36398	2.80644	0.00651275	0.175347
AT2G35860	5.57241	4.58434	0.0065669	0.175714
AT2G20710	0.441533	-1.2531	0.00657116	0.175714
AT1G45332	3.07698	2.25923	0.00657282	0.175714
AT1G13360	5.71279	7.00442	0.00657432	0.175714
AT5G17280	6.44916	6.90837	0.00659561	0.175714
AT5G08260	4.72418	3.20641	0.00659864	0.175714
AT1G54610	3.93435	3.63872	0.00660289	0.175714
AT1G72180	4.25769	3.6307	0.0066053	0.175714
AT2G40130	-1.43938	1.74611	0.00662223	0.175714
AT2G35240	5.6675	4.99917	0.006631	0.175714
AT5G08430	2.86625	2.30225	0.00663351	0.175714
AT5G67160	3.17781	1.07332	0.00665242	0.175714
AT5G52010	3.47095	2.96171	0.00665791	0.175714
AT5G52820	4.65941	3.87627	0.00666546	0.175714
AT2G43780	3.64672	2.6757	0.00667096	0.175714
AT5G11550	4.47883	3.15285	0.00667384	0.175714
AT4G27760	4.99265	5.78867	0.006726	0.176843
AT2G40820	2.60853	1.37111	0.00673895	0.176939
AT5G67220	6.28755	5.65518	0.00675702	0.177008
AT3G12270	2.82893	1.88655	0.00676014	0.177008
AT2G42190	4.07205	3.26914	0.00678405	0.177233
AT5G20890	4.98447	4.36269	0.00680631	0.177233
AT1G02340	3.06069	5.73069	0.00680911	0.177233
AT3G63200	3.56946	1.78803	0.00681545	0.177233
AT5G62920	3.04974	0.612391	0.00684406	0.177233
AT1G63420	2.24743	1.80882	0.00684448	0.177233
AT4G12640	1.50732	0.924988	0.00684791	0.177233
AT3G11890	3.32023	3.01883	0.00686755	0.177233
AT1G13930	6.63207	9.1839	0.00688162	0.177233
AT5G08620	4.4788	2.93759	0.00688584	0.177233
AT1G80420	2.91141	3.98687	0.00688752	0.177233
AT4G37000	4.84967	5.53727	0.00688759	0.177233
AT5G04590	8.02253	7.21757	0.00690641	0.177233
AT1G29990	6.11857	5.85532	0.0069073	0.177233
AT5G40380	2.41394	0.285809	0.00691019	0.177233
AT1G76130	3.0912	2.31873	0.0069175	0.177233
AT5G14970	6.31763	6.8224	0.00693684	0.177318
AT5G01720	3.83932	4.77657	0.00693941	0.177318
AT3G07860	2.11958	0.76554	0.00696462	0.177704
AT2G39950	1.97625	2.95089	0.00697749	0.177704
AT3G54890	11.5129	12.2989	0.00698251	0.177704
AT2G04660	1.28431	-0.310954	0.00707032	0.178041
AT3G02900	5.80278	5.1092	0.00707472	0.178041
AT5G01270	3.47179	2.76042	0.00708079	0.178041
AT2G18330	2.89872	1.70135	0.00708723	0.178041
AT5G52280	3.12782	2.25798	0.00709415	0.178041
AT1G29980	2.85877	1.67871	0.00709685	0.178041
AT2G23350	6.57557	5.97292	0.00710053	0.178041
AT1G29670	6.07126	7.12234	0.00710238	0.178041
AT4G15440	3.60852	2.47318	0.0071024	0.178041
AT1G78590	3.18698	4.48952	0.00710596	0.178041
AT4G23570	4.75458	5.37448	0.00711389	0.178041
AT1G34640	4.19885	2.53612	0.00711611	0.178041
AT4G13990	0.943328	-1.67492	0.00711714	0.178041
AT1G33120	9.65076	8.99457	0.00714322	0.178459
AT1G65860	4.1478	2.52549	0.00717355	0.178498
AT5G42765	6.47001	6.19946	0.00718165	0.178498
AT5G46090	1.74205	0.513576	0.00719319	0.178498
AT1G68520	7.86356	6.07953	0.00719633	0.178498
AT3G54810	4.17953	3.4582	0.00720431	0.178498
AT1G63740	0.996758	2.04362	0.00722083	0.178498
AT5G22320	4.64267	3.7125	0.00722532	0.178498
AT5G52250	3.10073	6.45839	0.00723379	0.178498
AT5G66560	2.54669	1.63644	0.00723569	0.178498
AT3G51510	7.29947	7.7861	0.00725788	0.178498
AT5G07220	6.50175	5.77835	0.00726484	0.178498
AT3G10530	2.03864	0.464072	0.00727217	0.178498
AT4G25570	7.67583	8.15368	0.00727318	0.178498
AT3G62310	3.03978	2.38434	0.00727985	0.178498
AT4G10450	5.43087	4.23153	0.00732424	0.178498
AT3G03550	3.41908	4.12614	0.00733108	0.178498
AT1G70550	2.43839	1.36663	0.00733538	0.178498
AT1G74870	1.25624	-0.413496	0.00733853	0.178498
AT1G15890	-0.1473	1.48594	0.0073521	0.178498
AT3G14740	1.6101	0.00904078	0.00735273	0.178498
AT5G67070	5.82637	5.34366	0.00735373	0.178498
AT1G51360	4.84618	5.4159	0.00735672	0.178498
AT3G46040	6.80546	6.28456	0.00737429	0.178498
AT1G01430	6.4226	4.78141	0.0073817	0.178498
ATCG00740	9.32721	9.01842	0.00738448	0.178498
AT1G26650	4.41713	3.92538	0.00738827	0.178498
AT2G14910	7.61512	7.25308	0.00741299	0.178566
AT1G12460	1.76239	1.01487	0.00741454	0.178566
AT4G17870	6.91788	6.418	0.00742085	0.178566
AT1G06360	4.97259	3.95491	0.00742855	0.178566
AT5G50180	3.6051	2.99965	0.00744469	0.178566
AT5G64280	5.57191	5.16238	0.00745029	0.178566
AT4G22000	5.76637	5.02195	0.00746372	0.178566
AT3G25585	5.80392	4.34969	0.00746603	0.178566
AT2G40260	2.38366	1.78791	0.00748731	0.178817
AT3G50800	4.35236	2.17003	0.00749528	0.178817
AT4G26800	0.571195	-1.83722	0.0075124	0.178844
AT3G11210	3.93578	3.19735	0.00751514	0.178844
AT2G44230	4.70311	3.42456	0.0075536	0.179534
AT3G51450	2.81471	4.02808	0.00759573	0.179822
AT2G44290	5.80117	6.66632	0.0075988	0.179822
AT4G13530	5.29715	5.70387	0.00760809	0.179749
AT3G01320	2.1023	1.63347	0.00760896	0.179749
AT4G16450	7.57289	7.21428	0.00762951	0.179749
AT3G04240	4.36907	4.03121	0.00763613	0.179749
AT5G12850	4.26953	3.80763	0.00764653	0.179749
AT1G54010	4.56676	2.78357	0.00765848	0.179749
AT2G46250	4.23461	3.46832	0.00766312	0.179749
AT4G00026	3.8703	3.23564	0.00767278	0.179749
AT3G47340	5.01557	7.97248	0.00768083	0.179749
AT3G16470	5.44044	4.71381	0.00769462	0.179749
AT1G47740	3.68158	3.18487	0.00771128	0.179749
AT3G55170	4.69981	4.17426	0.00773416	0.179749
AT1G17130	4.41406	4.0423	0.00773605	0.179749
AT4G21140	3.32133	2.09869	0.00774611	0.179749
AT5G38890	3.99033	2.99824	0.00774716	0.179749
AT3G20670	4.42949	3.60784	0.00774738	0.179749
AT1G04870	5.14687	4.16382	0.00775408	0.179749
AT2G29310	4.3004	6.25661	0.00775437	0.179749
AT3G09100	3.30715	2.79259	0.00776527	0.179749
AT1G13670	0.745764	3.36336	0.00777841	0.179749
AT5G56870	4.69904	6.06102	0.00778475	0.179749
AT3G44430	5.28349	4.17241	0.00780105	0.179749
AT4G34550	-1.81118	3.89335	0.00781334	0.179749
AT1G23010	0.71316	2.10091	0.00782275	0.179749
AT1G57720	6.99248	6.36786	0.00782497	0.179749
AT3G46210	3.8371	2.81592	0.00784257	0.179749
AT2G19540	5.19096	4.3668	0.00788285	0.179749
AT2G14580	2.96526	2.05232	0.00788987	0.179749
AT3G13150	1.74368	-0.283791	0.00790905	0.179749
AT3G19290	3.74209	4.85711	0.00791533	0.179749
AT5G40500	4.3157	5.61968	0.00792088	0.179749
AT5G07690	3.76633	2.05156	0.00793551	0.179749
AT1G75710	3.39691	2.01977	0.00794728	0.179749
AT2G31890	4.16317	3.70635	0.00795044	0.179749
AT1G23800	2.64306	1.57345	0.00795654	0.179749
AT1G67630	2.26369	0.633636	0.00798516	0.179749
AT2G29090	0.723688	4.15564	0.00799511	0.179749
AT4G31790	3.85362	3.01453	0.00799898	0.179749
AT3G13920	6.47828	6.10076	0.00801185	0.179749
AT1G49600	5.2552	4.37438	0.00801494	0.179749
AT5G16760	4.20249	3.77867	0.00802022	0.179749
AT5G57120	6.0824	4.93758	0.00803843	0.179749
AT2G29200	1.62233	0.0268064	0.0080386	0.179749
AT3G54090	4.48792	3.72324	0.0080446	0.179749
AT4G01900	5.91427	5.49447	0.00804466	0.179749
AT1G63360	2.55649	3.36865	0.00804814	0.179749
AT3G61280	1.29172	2.78372	0.00808347	0.179749
AT4G05410	2.40658	0.877687	0.00809049	0.179749
AT2G34340	1.98415	0.6192	0.0080967	0.179749
AT3G51600	9.01787	8.31494	0.00809702	0.179749
AT5G35930	-0.162482	-1.48315	0.00809706	0.179749
AT1G02000	3.93883	3.62627	0.00811544	0.179749
AT3G07050	3.66511	2.49184	0.00811826	0.179749
AT2G22540	5.21803	6.01849	0.00812712	0.179749
AT1G63940	4.58089	3.62929	0.00812716	0.179749
AT5G43450	5.32564	6.22194	0.00813365	0.179749
AT3G57700	-9.96114	1.1871	0.00813901	0.179749
AT5G14600	2.6981	1.62837	0.0081466	0.179749
AT2G17800	4.78733	4.30813	0.00814789	0.179749
AT4G13070	2.55715	1.32291	0.00814908	0.179749
AT5G20820	1.74499	-0.731736	0.00815671	0.179749
AT3G02790	4.70003	2.06187	0.00817023	0.179839
AT4G39510	3.91534	2.89882	0.00820561	0.180138
AT3G51470	0.652397	1.45786	0.00821812	0.180138
AT4G39680	5.12583	4.66316	0.0082213	0.180138
AT1G54740	5.82775	7.25438	0.00823247	0.180138
AT5G43470	4.88285	5.24589	0.00824502	0.180138
AT4G22560	3.06986	0.939253	0.00824626	0.180138
AT1G10770	-9.96578	1.23132	0.00825768	0.180138
AT4G18010	3.326	4.48512	0.00827875	0.180138
AT1G15800	1.75416	4.46299	0.00827939	0.180138
AT1G76650	2.95913	4.13151	0.00829337	0.180138
AT2G20860	6.37488	6.1516	0.00829501	0.180138
AT5G62370	0.418429	-1.47588	0.00829718	0.180138
AT2G22890	1.47782	1.98175	0.00830843	0.180177
AT1G22270	6.56287	6.30929	0.00833573	0.180563
AT4G34700	7.40087	6.98733	0.00838072	0.180738
AT1G74270	7.33107	6.72627	0.00838442	0.180738
AT1G72470	2.54145	1.24519	0.00839495	0.180738
AT3G58660	3.4444	2.01663	0.0084102	0.180738
AT3G18780	9.02867	8.49804	0.00843424	0.180738
AT2G32390	-0.858099	1.71522	0.00844093	0.180738
AT3G58200	1.57677	-0.256993	0.00845403	0.180738
AT2G03090	3.25336	1.74125	0.00845631	0.180738
AT5G54390	7.00656	5.94129	0.00845689	0.180738
AT5G58110	7.0096	6.69338	0.00845774	0.180738
AT4G27340	2.19185	1.02596	0.00846457	0.180738
AT2G03530	2.03212	3.42449	0.00847823	0.180738
AT4G34640	4.8614	4.41898	0.00848772	0.180738
AT5G15740	3.59892	1.92283	0.00849689	0.180738
AT5G10400	5.51459	4.83707	0.00851546	0.180738
AT5G10310	1.35452	-0.252811	0.0085268	0.180738
AT2G26730	4.33472	3.66441	0.00853129	0.180738
AT3G25900	2.26264	2.93881	0.00854727	0.180738
AT5G19200	3.09717	2.28672	0.00854882	0.180738
AT1G19660	5.49728	6.10546	0.00857838	0.180738
AT4G37090	4.67572	3.7718	0.00857841	0.180738
AT3G59600	5.3167	4.92672	0.00858981	0.180738
AT3G13360	4.50676	4.12551	0.00859409	0.180738
AT3G11250	5.20048	4.37792	0.00859506	0.180738
AT5G47640	6.29405	5.33473	0.00859559	0.180738
AT4G40060	5.94017	4.56904	0.00860144	0.180738
AT1G64490	5.94637	5.47324	0.00860268	0.180738
AT2G02710	5.05001	6.07332	0.00862451	0.180738
AT5G10390	4.77052	3.65239	0.00864501	0.180738
AT4G26190	3.7395	2.76217	0.00865211	0.180738
AT2G44670	5.57165	4.05996	0.00865721	0.180738
AT3G48490	2.67856	0.882784	0.00866742	0.180738
AT4G12320	3.1542	4.99546	0.0086693	0.180738
AT5G67380	5.66284	5.21244	0.00868585	0.180738
AT5G41880	2.07609	0.514242	0.00869883	0.180738
AT1G01950	2.56816	1.88696	0.00869902	0.180738
AT1G34780	3.83254	4.88784	0.00870472	0.180738
AT5G63160	4.52176	6.41648	0.00871343	0.180738
AT1G27470	2.1725	1.35122	0.00871356	0.180738
AT4G19840	7.0862	6.62856	0.00872594	0.180774
AT3G47510	3.88026	3.32054	0.00875979	0.180774
AT1G05900	3.18119	2.43107	0.00876782	0.180774
AT1G09490	4.82892	5.52661	0.00878263	0.180774
AT3G14370	-0.591361	-9.96578	0.00879269	0.180774
AT1G62510	7.20002	8.78843	0.00879496	0.180774
AT1G31120	1.6915	0.409137	0.00880275	0.180774
AT4G28450	4.23673	2.75349	0.00881224	0.180774
AT5G61580	2.97219	3.45045	0.00885094	0.180774
AT3G60200	0.83639	2.4379	0.00885482	0.180774
AT5G44680	4.56748	3.34005	0.00887158	0.180774
AT1G63780	4.5712	3.41159	0.00887378	0.180774
AT2G32910	3.73091	3.25649	0.0088844	0.180774
AT1G21880	3.27371	2.5045	0.00888706	0.180774
AT2G21350	2.22978	0.496024	0.00890071	0.180774
AT2G46310	3.25274	2.08695	0.00890116	0.180774
AT2G22200	2.01749	0.889854	0.0089016	0.180774
AT2G37770	5.40142	3.91158	0.00891324	0.180774
AT2G04530	3.70742	3.18453	0.0089168	0.180774
AT3G60880	4.23281	3.63644	0.00892235	0.180774
AT5G22460	3.07132	0.823809	0.00892574	0.180774
AT1G63840	5.58448	4.90956	0.00893157	0.180774
AT4G24710	-0.121815	-1.48331	0.00893673	0.180774
AT2G36070	3.86019	3.09328	0.00894478	0.180774
AT4G17430	2.47198	1.64443	0.00895776	0.180774
AT3G56150	6.3277	5.59899	0.00896487	0.180774
AT1G22430	3.76534	4.41681	0.00897135	0.180774
AT5G14800	7.1053	6.01536	0.00898411	0.18084
AT5G54170	5.23193	6.0632	0.00900581	0.180897
AT1G07250	4.94921	6.55185	0.00900594	0.180897
AT3G57750	2.99306	3.87194	0.00902183	0.181025
AT5G03455	5.29952	4.66698	0.00903985	0.181196
AT3G50620	1.1712	0.2406	0.00905966	0.181403
AT4G00950	4.36697	2.94464	0.00910342	0.182088
AT3G02510	1.64868	2.25765	0.0091434	0.182653
AT3G52450	2.03963	3.59604	0.00916286	0.182653
AT5G52370	5.44989	5.18454	0.00916477	0.182653
AT3G05340	0.436518	-2.45545	0.00917012	0.182653
AT2G46660	2.57485	-0.652996	0.00919096	0.182653
AT3G01205	4.3168	6.20485	0.00919893	0.182653
AT3G26960	3.42958	1.51931	0.00920288	0.182653
AT5G18680	3.33478	4.3706	0.00920946	0.182653
AT3G20870	4.25766	3.56004	0.0092205	0.182653
AT3G52070	2.24351	3.71819	0.00922752	0.182653
AT5G50290	-1.58258	-0.426999	0.00924791	0.182867
AT3G14270	1.82421	1.18264	0.00926261	0.182968
AT3G08680	3.73122	3.12016	0.00927928	0.182997
AT4G16860	2.60932	4.86375	0.0092833	0.182997
AT5G11250	0.821504	2.44488	0.00930419	0.183122
AT2G42730	1.23385	-0.11197	0.00932166	0.183122
AT5G55970	2.9683	4.40464	0.00932273	0.183122
AT1G23840	3.46313	4.18599	0.00932808	0.183122
AT5G47110	8.63012	8.1174	0.00934219	0.183211
AT1G03400	4.68913	5.64331	0.00935809	0.183334
AT1G76990	5.90392	5.31753	0.00936971	0.183339
AT5G04670	2.98816	2.23494	0.00937757	0.183339
AT3G10720	4.02752	5.04103	0.00939667	0.183524
AT2G14860	2.15876	0.529114	0.00946005	0.184542
AT1G69550	2.40204	2.90813	0.00946817	0.184542
AT3G06400	3.14178	2.72331	0.00948936	0.184681
AT1G10640	3.62754	2.15751	0.00950216	0.184681
AT1G69510	7.03755	6.4532	0.00952077	0.184681
AT2G28630	2.1904	4.30659	0.00956296	0.184681
AT3G07590	3.28944	2.10758	0.00957086	0.184681
AT2G13360	9.30218	9.8781	0.00961007	0.184681
AT3G07610	2.38584	1.42222	0.00961367	0.184681
AT5G54250	4.92258	3.33566	0.00962015	0.184681
AT1G23950	3.32783	2.70957	0.00962202	0.184681
AT1G49410	6.74475	5.85388	0.00963701	0.184681
AT1G36310	4.85118	4.07372	0.00964019	0.184681
AT3G22845	5.24367	5.77812	0.00964101	0.184681
AT5G50450	1.39631	4.88796	0.00964378	0.184681
AT5G64200	5.28363	5.02195	0.00964644	0.184681
AT1G51805	3.67876	4.81367	0.00965057	0.184681
AT3G61100	5.12664	3.59928	0.0096577	0.184681
AT3G03520	1.95849	1.05424	0.00965844	0.184681
AT5G45820	4.48234	6.54323	0.00966782	0.184681
AT3G26180	4.60109	5.70673	0.00966988	0.184681
AT2G35040	5.13886	4.61701	0.00969875	0.184681
AT1G14460	2.23209	1.11938	0.00970427	0.184681
AT3G50630	3.74838	2.74756	0.00970525	0.184681
AT1G53645	3.64784	2.53756	0.00970527	0.184681
AT3G44400	-0.189632	1.33026	0.00973688	0.184681
AT4G33300	4.21597	5.39662	0.00973997	0.184681
AT5G05160	2.37058	1.46605	0.009742	0.184681
AT4G07410	3.38652	2.84223	0.00974409	0.184681
AT5G14040	7.88721	7.32684	0.00974659	0.184681
AT3G15510	3.31461	2.116	0.00978049	0.18514
AT4G33080	5.0482	4.08674	0.00980616	0.185299
AT3G52240	3.37623	4.57206	0.00981644	0.185299
AT5G51750	3.25115	2.54254	0.00984467	0.185299
AT5G38990	4.7902	5.38055	0.00985821	0.185299
AT1G61570	6.06021	4.60592	0.00985824	0.185299
AT5G25757	5.3962	5.00467	0.00986981	0.185299
AT3G57530	3.46388	4.35661	0.00987697	0.185299
AT4G27410	3.91022	5.3297	0.00988233	0.185299
AT3G57050	5.4449	4.93728	0.00991175	0.185299
AT2G17670	2.6974	0.799744	0.00992382	0.185299
AT4G30330	4.85497	4.28186	0.00992521	0.185299
AT3G01280	7.49944	7.07893	0.00993899	0.185299
AT5G18520	6.32495	5.96896	0.00994543	0.185299
AT3G09980	5.07323	4.44149	0.00996122	0.185299
AT3G27030	4.58569	3.72404	0.00997795	0.185299
AT3G25770	6.7585	7.99144	0.00999208	0.185299
AT4G17330	3.24344	2.65091	0.00999499	0.185299
AT1G07150	-0.164521	3.58994	0.00999657	0.185299
AT5G15870	2.80075	3.53787	0.0100215	0.185299
AT4G34710	7.01697	6.21001	0.0100347	0.185299
AT4G36910	5.03502	3.95717	0.0100484	0.185299
AT3G66652	1.64569	-0.09462	0.0100568	0.185299
AT1G47278	3.86701	3.3303	0.0100633	0.185299
AT3G02250	2.80345	2.07882	0.0100736	0.185299
ATCG00190	3.87873	3.27313	0.0100889	0.185299
AT5G03240	7.58133	8.89823	0.0100928	0.185299
AT1G15510	2.21835	0.927336	0.0100937	0.185299
AT5G54720	2.82657	3.22747	0.0101101	0.185299
AT3G06550	4.43896	3.93789	0.0101161	0.185299
AT1G21450	4.38193	5.29164	0.0101331	0.185299
AT1G03590	4.2123	4.77189	0.0101346	0.185299
AT5G53880	5.88835	4.68038	0.0101349	0.185299
AT5G49450	5.55266	6.46433	0.010146	0.185299
AT3G19930	4.38365	5.45445	0.0101536	0.185299
AT1G04590	3.79691	3.11874	0.0101731	0.185299
AT1G26770	3.5906	1.8096	0.0101832	0.185299
AT1G53280	4.92458	4.36547	0.0102039	0.185299
AT1G80620	3.76758	2.82666	0.0102249	0.185299
AT1G73310	1.02799	-0.527351	0.0102325	0.185299
AT3G26618	4.84682	4.4341	0.0102431	0.185299
AT2G26860	2.4532	0.920924	0.0102624	0.185299
AT3G23820	7.27023	6.67778	0.010271	0.185299
AT1G18400	2.68589	4.19908	0.0102816	0.185299
AT1G17200	5.58799	5.7283	0.0102819	0.185299
AT3G19470	2.16465	1.30312	0.0102891	0.185299
AT3G58500	7.40717	7.04064	0.0102897	0.185299
AT5G02590	4.51647	2.6082	0.0102919	0.185299
AT1G30200	3.90684	4.46773	0.0102942	0.185299
AT1G28570	1.91207	0.778066	0.0103007	0.185299
AT1G11080	0.0880992	1.47763	0.0103038	0.185299
AT1G66430	5.17972	4.69256	0.0103098	0.185299
AT3G29030	5.18176	4.2973	0.0103124	0.185299
AT2G36950	5.85712	5.43515	0.0103302	0.185299
AT2G46720	2.38101	1.63733	0.010333	0.185299
AT5G11500	7.21086	6.71578	0.0103379	0.185299
AT1G24100	5.19866	3.94028	0.0103531	0.185299
AT1G10470	6.17449	4.5217	0.0103544	0.185299
AT5G39840	1.50602	-0.648157	0.0103593	0.185299
AT1G02150	6.40405	6.12302	0.0103624	0.185299
AT2G40000	5.99705	7.34864	0.0103742	0.185309
AT3G14240	5.45723	4.83106	0.0103886	0.185309
AT4G18372	3.38215	3.03505	0.0103921	0.185309
AT1G77570	2.56307	0.907832	0.0104074	0.185408
AT3G04520	4.66136	3.99171	0.0104386	0.185515
AT5G52120	2.88162	3.55124	0.0104464	0.185515
AT4G02680	3.24142	2.28736	0.0104558	0.185515
AT5G04110	2.58168	2.0027	0.010456	0.185515
AT1G14060	4.34869	2.73157	0.0104621	0.185515
AT5G47930	8.31388	7.70203	0.0104844	0.185721
AT1G51980	6.18393	5.79195	0.0104932	0.185721
AT3G07750	3.35547	2.12284	0.010524	0.185929
AT3G26512	6.53325	7.40347	0.0105245	0.185929
AT5G01075	4.09235	2.93235	0.0105486	0.186001
AT3G60480	1.37015	1.05854	0.0105583	0.186001
AT2G20280	4.61248	4.37728	0.0105761	0.186001
AT3G18210	3.60516	2.95436	0.0105828	0.186001
AT1G68780	3.23689	2.0066	0.0105845	0.186001
AT2G42010	2.11498	1.71405	0.0105871	0.186001
AT3G44600	3.56112	2.91558	0.0106839	0.187393
AT1G02360	0.556105	4.2448	0.010686	0.187393
AT3G23000	8.85136	7.25233	0.0107067	0.187537
AT5G35100	4.55437	4.86231	0.0107139	0.187537
AT2G33340	5.10806	4.73726	0.0107672	0.187809
AT1G33600	4.7739	6.64096	0.010772	0.187809
AT5G13980	4.28726	3.88738	0.0107797	0.187809
AT5G39850	5.505	3.86111	0.0107972	0.187809
AT2G39330	5.93243	4.21032	0.0108006	0.187809
AT3G12920	4.98371	3.78228	0.0108062	0.187809
AT5G26710	4.94631	4.68904	0.0108167	0.187809
AT1G21550	1.92183	3.68866	0.010821	0.187809
AT5G43260	6.1013	7.28705	0.0108222	0.187809
AT1G66500	3.8013	1.9506	0.0108279	0.187809
AT2G26975	6.49863	6.81761	0.0108468	0.187831
AT3G57680	-0.0277334	1.11791	0.010849	0.187831
AT4G03400	3.34178	4.87712	0.0108588	0.187831
AT2G40660	4.99068	4.13887	0.0108705	0.187864
AT3G56270	2.7993	2.28323	0.0109157	0.188316
AT2G19470	4.25053	3.83207	0.0109291	0.188316
AT5G17510	3.42233	2.72031	0.0109343	0.188316
AT3G08600	3.53012	2.46666	0.0109473	0.188316
AT2G22530	1.50698	0.977145	0.0109536	0.188316
AT4G14770	1.89853	0.69792	0.010956	0.188316
AT1G44835	3.64745	2.79983	0.0109684	0.188357
AT5G11260	3.16914	6.01948	0.0109781	0.188357
AT3G22930	0.284026	-0.917105	0.0110076	0.188542
AT3G08580	9.32906	8.92455	0.0110087	0.188542
AT2G34750	5.72338	5.1002	0.011023	0.188619
AT3G47470	12.7946	13.419	0.0110417	0.188768
AT2G04880	4.04223	3.45592	0.0110554	0.188768
AT4G21910	3.06815	1.86791	0.0110615	0.188768
AT2G40510	7.9872	7.49277	0.0111397	0.18957
AT5G65140	1.59825	-0.146983	0.0111406	0.18957
AT5G16820	2.68241	3.86573	0.0111443	0.18957
AT4G31990	6.20372	5.67988	0.0111483	0.18957
AT3G25560	3.01723	1.98251	0.0111623	0.189608
AT1G24440	3.33802	4.45438	0.0111704	0.189608
AT5G42850	5.84003	5.16409	0.0112034	0.19
AT3G07880	5.65145	6.01286	0.011244	0.190387
AT1G24148	3.37654	4.04326	0.0112491	0.190387
AT3G51840	6.16616	6.54134	0.0112562	0.190387
AT1G50745	1.56455	0.0279538	0.0112692	0.190438
AT1G77690	2.845	1.66839	0.0113088	0.190737
AT3G19710	6.99585	6.4134	0.0113179	0.190737
AT2G28390	4.19602	3.56185	0.0113245	0.190737
AT4G31890	1.54953	0.717631	0.0113269	0.190737
AT3G57490	5.2067	3.99295	0.0113601	0.191127
AT5G46420	5.88916	6.1296	0.0113979	0.191594
AT2G43190	2.14963	0.762092	0.0114283	0.191935
AT4G31250	0.441634	1.00952	0.0114471	0.192081
AT5G65860	3.88652	1.90654	0.0114605	0.192137
AT4G23620	3.57674	2.61434	0.0114721	0.192163
AT5G56040	4.14741	1.91954	0.0115082	0.192599
AT5G41220	2.36462	2.69289	0.0115254	0.192654
AT5G11430	2.19977	1.59566	0.0115347	0.192654
AT1G75030	1.91811	2.78394	0.0115714	0.192654
AT1G09700	2.77011	2.11971	0.0115796	0.192654
AT4G29080	4.52354	3.60007	0.011581	0.192654
AT2G47910	6.08643	5.76858	0.0115819	0.192654
AT2G03800	3.65518	3.23324	0.0115823	0.192654
AT1G51630	4.60687	4.01375	0.0116057	0.192875
AT3G45090	2.63455	2.01543	0.0116453	0.193364
AT1G58440	4.79653	4.28773	0.0116654	0.193364
AT5G27990	4.56915	3.91376	0.0116655	0.193364
AT3G63460	4.93367	4.40005	0.0117013	0.193639
AT3G02832	1.4287	-0.734551	0.0117136	0.193639
AT3G60440	3.21391	2.00202	0.011718	0.193639
AT5G61960	3.35264	2.73537	0.0117228	0.193639
AT2G42540	2.24992	4.64758	0.011769	0.193928
AT1G70300	1.88782	3.30211	0.011774	0.193928
AT4G27100	1.80416	2.56277	0.0117777	0.193928
AT2G18700	5.2184	6.31741	0.0118021	0.193928
AT4G00360	6.7777	5.92002	0.0118074	0.193928
AT1G56430	1.93992	0.114002	0.0118112	0.193928
AT3G11660	7.27585	6.65052	0.0118115	0.193928
AT1G31330	12.2894	12.7939	0.0118455	0.194231
AT1G11180	3.14782	3.77491	0.0118618	0.194231
AT4G04610	6.4212	3.9442	0.011868	0.194231
AT1G15175	1.39387	2.56245	0.0118726	0.194231
AT1G68990	3.23783	1.8561	0.0118809	0.194231
AT5G39710	1.60416	0.807768	0.011939	0.194789
AT5G03990	1.91084	2.14609	0.0119557	0.194789
AT1G22970	3.98751	3.08884	0.0119592	0.194789
AT2G20420	6.42608	5.96735	0.011961	0.194789
AT1G74780	2.75882	3.41744	0.0119661	0.194789
AT4G24230	4.0541	5.50498	0.0119966	0.194838
AT2G46510	4.15741	3.16333	0.0120039	0.194838
AT1G56070	8.20251	7.51299	0.0120109	0.194838
AT4G26110	6.09221	5.10307	0.0120193	0.194838
AT5G10690	3.71784	3.33145	0.0120202	0.194838
AT1G63180	3.0905	3.91142	0.0120327	0.194875
AT1G26820	2.51965	2.92229	0.0120587	0.194896
AT1G79700	2.98982	4.43171	0.0120593	0.194896
AT3G08943	3.31656	2.41026	0.0120647	0.194896
AT2G41220	2.15178	1.62039	0.0120955	0.195087
AT3G51640	2.3537	1.80619	0.0121105	0.195087
AT2G02820	0.904171	0.0387046	0.0121121	0.195087
AT1G64550	5.39142	4.88754	0.0121179	0.195087
AT2G20820	6.97605	6.36316	0.0121364	0.195087
AT5G65210	3.13556	2.43676	0.012143	0.195087
AT3G62820	5.56396	4.72448	0.0121548	0.195087
AT1G72820	6.02549	5.33096	0.0121792	0.195087
AT2G32487	-0.337249	-1.73946	0.0121862	0.195087
AT4G13575	2.21853	0.192557	0.0121932	0.195087
AT1G08250	4.99341	4.01121	0.0121964	0.195087
AT1G16400	3.81143	1.80949	0.0122003	0.195087
AT4G35350	2.38952	3.01625	0.0122096	0.195087
AT3G19650	3.75793	3.05018	0.0122238	0.195087
AT2G45160	4.9576	4.66486	0.01223	0.195087
AT2G31610	8.01464	7.31978	0.0122844	0.195578
AT4G04940	1.65638	-0.355791	0.0122855	0.195578
AT1G19080	3.52235	2.8753	0.0123058	0.195578
AT2G33050	3.67666	2.53113	0.0123263	0.195578
AT1G01900	2.62261	1.9638	0.0123276	0.195578
AT3G59910	4.60538	3.98576	0.0123323	0.195578
AT3G61070	5.12384	5.63754	0.0123327	0.195578
AT3G56320	0.833547	-0.198093	0.0123442	0.195585
AT3G24770	3.30427	1.96748	0.0123536	0.195585
AT5G60690	2.61534	1.85228	0.0123768	0.195719
AT3G20020	2.64728	2.45208	0.0123882	0.195719
AT1G66540	1.78861	4.00614	0.0123929	0.195719
AT2G32720	3.10634	2.57187	0.0124136	0.195806
AT2G23560	1.78183	-0.434114	0.0124285	0.195806
AT1G72320	3.09434	2.52016	0.0124409	0.195806
AT2G42610	4.70799	3.20765	0.0124528	0.195806
AT4G28010	-0.00648344	-2.02172	0.0124594	0.195806
AT5G44260	5.07865	6.31006	0.0124643	0.195806
AT4G26960	3.13861	1.91512	0.0124841	0.195806
AT2G35420	0.635107	-1.63749	0.0124902	0.195806
AT2G48010	3.44817	2.80287	0.0124929	0.195806
AT1G07750	4.35908	3.61616	0.0125011	0.195806
AT1G13870	2.9269	2.51889	0.0125455	0.196293
AT1G75190	2.25421	3.87687	0.0125528	0.196293
AT5G60050	2.59947	1.69492	0.0126016	0.196529
AT5G65460	1.29755	0.78433	0.0126028	0.196529
AT2G31160	2.17926	0.461028	0.0126046	0.196529
AT4G30810	4.61052	3.85076	0.0126199	0.196529
AT5G62890	5.41622	4.77701	0.0126258	0.196529
AT3G55430	5.79006	6.29583	0.0126298	0.196529
AT5G14880	5.00437	3.93305	0.0126422	0.196563
AT3G18550	-2.76424	-0.776931	0.0126617	0.196648
AT2G01330	1.67698	0.774185	0.0126683	0.196648
AT4G13495	7.12298	6.15571	0.0126844	0.196737
AT4G04330	2.06944	5.9299	0.0127007	0.196796
AT2G45860	5.4222	4.49081	0.0127088	0.196796
AT3G63000	5.44716	5.67476	0.0127232	0.196841
AT1G13245	6.86969	8.00387	0.0127514	0.196841
AT5G58580	3.3241	2.68286	0.0127577	0.196841
AT4G33740	3.99986	3.33517	0.012763	0.196841
AT3G12340	1.7804	0.994102	0.0127633	0.196841
AT1G03110	3.59973	2.33276	0.0128002	0.197249
AT4G14870	6.13551	6.49637	0.0128121	0.197274
AT3G07195	0.647468	2.80445	0.0128392	0.197308
AT5G26780	3.57512	2.66292	0.0128454	0.197308
AT2G28100	3.67204	2.94483	0.0128454	0.197308
AT4G29540	-0.0758767	-1.48952	0.0128968	0.197937
AT1G65930	7.4906	6.83131	0.0129476	0.198558
AT2G31450	3.88673	3.07921	0.0129614	0.198601
AT3G22060	5.99675	7.63102	0.0130107	0.198601
AT5G58070	6.80912	7.33458	0.0130194	0.198601
AT1G10310	5.06016	4.57748	0.013022	0.198601
AT4G11521	2.31511	4.33065	0.0130233	0.198601
AT5G16560	2.81843	2.02985	0.013029	0.198601
AT5G62350	6.19603	8.07895	0.0130336	0.198601
AT2G41945	3.34663	2.7321	0.0130338	0.198601
AT3G01345	-1.3801	-9.96578	0.0130488	0.198671
AT1G04520	3.38269	2.05834	0.0130607	0.198693
AT2G20020	4.00374	3.49883	0.0131033	0.19901
AT1G07720	4.71133	3.46445	0.0131121	0.19901
AT5G64650	4.51929	3.85217	0.0131129	0.19901
AT1G77060	5.95641	6.74459	0.0131341	0.199041
AT4G17520	6.77206	5.97707	0.0131358	0.199041
AT1G30440	4.70784	3.95907	0.013195	0.19978
AT2G41180	5.65804	4.30433	0.0132173	0.199951
AT2G46020	2.7314	2.30048	0.0132272	0.199951
AT1G32380	3.17019	2.39521	0.0132521	0.200082
AT2G26900	6.24281	6.72893	0.0132636	0.200082
AT1G14710	3.56915	3.25499	0.0132681	0.200082
AT2G04070	0.816516	-2.2454	0.0132779	0.200082
AT1G03530	3.09576	1.3783	0.0133107	0.20039
AT5G57640	-1.00992	1.92004	0.0133281	0.20039
AT5G52510	4.07441	3.36119	0.0133357	0.20039
AT5G10550	5.4018	4.42031	0.0133404	0.20039
AT3G20540	2.94997	1.97219	0.013382	0.200856
AT1G78020	6.25001	5.14957	0.0134347	0.201441
AT4G38100	5.07963	3.9804	0.0134421	0.201441
AT3G03190	3.48273	1.75003	0.0134778	0.201635
AT4G39880	5.07891	4.65966	0.0134834	0.201635
AT1G80760	5.56894	4.14249	0.0134868	0.201635
AT3G56570	1.36802	-0.345545	0.0135153	0.201904
AT5G19960	2.55628	2.75148	0.0135502	0.202266
AT1G20370	3.32907	2.20559	0.0135714	0.202424
AT1G75960	1.53824	3.43737	0.0135876	0.202508
AT3G03360	1.7306	0.792519	0.0136325	0.203018
AT5G02050	4.96366	3.72561	0.0136616	0.203292
AT3G18190	5.17892	4.7063	0.0136915	0.203296
AT1G52760	5.20658	4.3164	0.0136986	0.203296
AT4G02400	2.7055	1.57307	0.0137012	0.203296
AT3G19860	4.84064	5.49571	0.0137045	0.203296
AT5G62460	3.85844	4.56018	0.0138109	0.204579
AT5G48580	5.61631	5.06641	0.0138251	0.204579
AT4G01560	4.77999	3.87028	0.0138266	0.204579
AT3G51180	1.28132	0.0391669	0.0138339	0.204579
AT2G01140	7.27916	6.44381	0.0138481	0.20463
AT3G48440	1.14708	0.447632	0.013873	0.204839
AT1G48860	4.57594	4.04498	0.0139108	0.205141
AT4G24780	5.58472	4.5514	0.013915	0.205141
AT1G55870	1.80717	0.776375	0.013957	0.205298
AT3G23620	4.92859	3.80984	0.0139587	0.205298
AT1G11280	3.23878	2.31264	0.0139604	0.205298
AT2G28305	3.5142	4.1815	0.0139776	0.205298
AT5G45650	3.55977	2.67899	0.014012	0.205298
AT1G52410	5.0412	4.19097	0.0140137	0.205298
AT1G11670	2.28041	1.44334	0.0140288	0.205298
AT5G61000	2.05124	0.517831	0.0140393	0.205298
AT3G10810	4.45162	3.83926	0.0140504	0.205298
ATCG00170	6.4926	6.14479	0.014073	0.205298
AT5G06000	2.7445	-0.0524992	0.0140993	0.205298
AT1G80310	4.52399	5.66586	0.014118	0.205298
AT5G17580	0.669551	-0.366369	0.0141201	0.205298
AT2G16400	3.65255	4.04128	0.0141333	0.205298
AT4G07825	5.3523	4.14563	0.0141347	0.205298
AT3G18800	4.35976	4.73775	0.014142	0.205298
AT2G37690	3.61937	2.2844	0.014157	0.205298
AT2G22490	4.27066	3.35082	0.0141934	0.205298
AT1G71528	0.359912	-1.9475	0.0141936	0.205298
AT3G24750	-9.96578	0.793997	0.0142074	0.205298
AT1G77030	2.50599	0.16398	0.0142138	0.205298
AT1G15250	6.0723	5.03144	0.0142172	0.205298
AT1G48960	4.51953	3.69546	0.0142405	0.205298
AT5G45775	7.68308	6.91514	0.0142443	0.205298
AT5G61240	4.99226	4.21543	0.014246	0.205298
AT4G33250	6.59182	6.24399	0.014257	0.205298
AT1G36160	2.93449	2.04907	0.0142637	0.205298
AT1G32690	3.34744	4.64574	0.0142747	0.205298
AT1G35910	1.71761	-0.134511	0.0142952	0.205298
AT5G61310	2.72246	0.844479	0.0142952	0.205298
AT2G45245	2.32217	1.88334	0.0143001	0.205298
AT4G05330	0.0118741	2.30743	0.0143034	0.205298
AT1G80070	3.36538	2.60949	0.0143129	0.205298
AT1G15280	3.76611	3.31331	0.014318	0.205298
AT3G08980	0.990283	-0.198682	0.0143233	0.205298
AT5G59070	-3.43798	0.394484	0.0143316	0.205298
AT5G08420	5.74747	5.34005	0.0143357	0.205298
AT4G02060	2.08728	1.4011	0.0143595	0.205298
AT4G34970	3.43241	4.35105	0.0143654	0.205298
AT4G23740	3.67849	2.67085	0.0143657	0.205298
AT4G13770	7.15164	6.39918	0.0143672	0.205298
AT1G03860	5.44127	4.85656	0.0144304	0.205388
AT5G23440	6.01847	6.3454	0.0144367	0.205388
AT5G19400	3.86891	3.19083	0.0144373	0.205388
AT3G17120	3.18576	1.5503	0.0144416	0.205388
AT2G04066	2.23479	2.99472	0.0144422	0.205388
AT2G29570	3.74828	3.11916	0.0144447	0.205388
AT5G37660	1.50216	0.295846	0.014459	0.205388
AT4G05440	3.86804	2.95085	0.0144597	0.205388
AT4G23440	0.831246	-0.52022	0.0145031	0.205852
AT1G62130	-0.234956	-1.43565	0.0145316	0.205957
AT1G78460	6.58447	8.34141	0.0145322	0.205957
AT1G24360	6.46142	6.22062	0.0145786	0.20642
AT4G23300	3.75117	3.09322	0.0145893	0.20642
AT4G24470	4.33029	3.84355	0.0146078	0.20642
AT5G60900	1.42529	3.31145	0.0146082	0.20642
AT1G71880	6.57396	5.54981	0.0146228	0.206457
AT4G10650	0.163837	-1.0098	0.0146556	0.206457
AT3G45300	5.59003	6.95295	0.0146614	0.206457
AT1G54380	2.44975	1.49947	0.0146702	0.206457
AT1G27340	5.10877	4.21773	0.0146814	0.206457
AT1G09530	4.21073	2.77557	0.0146879	0.206457
AT1G26370	2.68269	1.85878	0.0147008	0.206457
AT2G05250	1.68291	1.36159	0.0147047	0.206457
AT5G09770	5.77042	5.3483	0.0147083	0.206457
AT2G02740	4.96158	4.25464	0.0147304	0.206604
AT1G03430	2.79487	3.67969	0.0147404	0.206604
AT1G12820	5.21777	4.70597	0.0147601	0.206725
AT1G28680	4.0284	2.55828	0.0147707	0.206725
AT5G43970	6.32796	5.91953	0.0147938	0.206795
AT3G43980	5.97725	5.23079	0.0148345	0.206795
AT1G16750	2.51152	1.27715	0.0148407	0.206795
AT3G11590	2.53611	1.82172	0.0148415	0.206795
AT3G26170	3.8885	4.78808	0.0148424	0.206795
AT2G47160	2.71931	2.19802	0.014852	0.206795
AT5G22480	3.47132	2.75813	0.0148637	0.206795
AT5G44210	0.722636	2.85678	0.0148708	0.206795
AT4G30440	7.16421	6.40718	0.0148803	0.206795
AT3G53630	4.48426	3.5825	0.0148852	0.206795
AT5G46240	3.09273	2.33627	0.0148951	0.206795
AT4G25640	6.35875	7.34203	0.0149429	0.207308
AT5G04980	1.11431	1.73632	0.0149636	0.207333
AT2G27840	2.61078	0.971885	0.0149664	0.207333
AT2G44840	1.60463	-1.04307	0.0149781	0.207344
AT2G43800	2.64556	1.43691	0.0150194	0.207764
AT3G16810	3.09471	1.34917	0.015082	0.208479
AT3G07890	3.14378	3.90552	0.015117	0.208691
AT5G48760	6.90158	6.23474	0.0151301	0.208691
AT4G26480	5.03269	4.91645	0.0151403	0.208691
AT5G60340	6.24781	5.78163	0.015147	0.208691
AT1G56230	1.24208	0.389403	0.015152	0.208691
AT3G61190	3.71173	2.9727	0.0151751	0.208858
AT5G04190	5.68889	4.33863	0.0152141	0.209017
AT1G19520	3.0906	2.17342	0.015216	0.209017
AT3G09455	3.82259	3.12539	0.0152195	0.209017
AT1G53430	2.20148	3.47158	0.0152729	0.209599
AT4G01950	5.43042	3.58329	0.015286	0.209627
AT3G12050	5.20434	4.70434	0.0153002	0.209648
AT3G51270	4.05422	3.57282	0.0153095	0.209648
AT3G47520	5.92366	5.56748	0.0153382	0.209856
AT3G26932	2.66175	1.04113	0.0153467	0.209856
AT5G45160	2.52282	1.74823	0.0153837	0.210164
AT4G03010	2.38758	0.670286	0.0153913	0.210164
AT4G36040	7.9549	9.30801	0.0154214	0.210323
AT1G27420	0.150733	-0.740462	0.0154375	0.210323
AT1G51070	5.33123	4.43847	0.0154472	0.210323
AT1G74930	3.92954	2.03131	0.0154541	0.210323
AT5G24890	4.79341	5.55433	0.0154581	0.210323
AT1G15260	6.14377	4.72158	0.0154855	0.210409
AT2G18969	2.16812	3.89797	0.0155063	0.210409
AT5G09275	4.04659	3.30583	0.0155114	0.210409
AT1G02705	3.18192	1.92868	0.015513	0.210409
AT5G13790	-0.0596011	-1.34903	0.0155196	0.210409
AT1G29720	3.04335	1.28346	0.0155458	0.210585
AT2G36170	7.42579	6.57822	0.0155648	0.210585
AT2G24260	2.68262	1.83472	0.0155711	0.210585
AT5G37790	2.07413	1.26371	0.0155782	0.210585
AT5G65780	4.11321	3.65663	0.0155878	0.210585
AT5G40770	4.26145	3.78642	0.0156276	0.210676
AT5G53370	6.31019	5.12269	0.0156523	0.210676
AT2G16365	3.95981	5.02672	0.0156551	0.210676
AT5G11750	3.90761	3.19674	0.0156554	0.210676
AT1G52310	3.28735	2.63407	0.0156962	0.210676
AT2G04390	7.28984	6.68627	0.0157002	0.210676
AT2G30800	2.0822	1.17791	0.0157057	0.210676
AT2G30010	4.51304	3.83818	0.0157385	0.210676
AT1G01210	4.39036	3.66153	0.0157407	0.210676
AT1G13140	-0.854667	-2.58101	0.0157443	0.210676
AT3G14460	-2.76806	-0.918534	0.0157501	0.210676
AT3G12150	4.63299	3.95719	0.0157669	0.210676
ATCG00640	11.1168	10.8411	0.0157704	0.210676
AT5G60960	3.5463	2.35719	0.0157734	0.210676
AT3G10760	4.15158	3.34462	0.0157938	0.210676
AT1G54080	5.80764	5.37203	0.0158193	0.210676
AT3G11450	5.51981	5.10042	0.0158215	0.210676
AT2G40780	2.25468	1.79891	0.0158353	0.210676
AT4G34250	3.12381	2.62892	0.0158514	0.210676
AT1G21520	4.75701	3.59335	0.0158519	0.210676
AT4G11410	3.60671	3.11698	0.0158558	0.210676
AT1G17070	1.83192	0.156415	0.0158602	0.210676
AT3G21755	-0.785224	0.0951422	0.0158732	0.210676
AT1G28440	4.87815	3.45087	0.0158837	0.210676
AT1G03360	4.14582	2.70974	0.0158846	0.210676
AT5G67510	7.4005	6.50452	0.0158917	0.210676
AT3G05560	7.67731	6.89122	0.0158933	0.210676
AT1G06550	4.36468	3.06007	0.0159088	0.210676
AT1G56200	6.29746	5.74814	0.0159374	0.210676
AT5G45100	5.02513	3.47742	0.0159632	0.210676
AT2G04050	3.42446	1.95213	0.0159653	0.210676
AT3G50060	4.00086	2.41803	0.0159776	0.210676
AT2G20490	5.20752	3.91822	0.0159846	0.210676
AT5G23535	4.10341	3.10386	0.0159921	0.210676
AT1G67510	0.89242	-0.379571	0.0159934	0.210676
AT1G15100	5.78403	7.11529	0.0160028	0.210676
AT1G03365	2.59038	1.97567	0.0160035	0.210676
AT3G17170	5.29179	4.45251	0.0160268	0.21071
AT3G49160	2.92919	3.75324	0.0160577	0.21071
AT4G36130	7.92795	7.19976	0.0160608	0.21071
AT2G27800	2.62934	1.63572	0.0160684	0.21071
AT1G75800	5.2334	6.75037	0.0160784	0.21071
AT3G11090	5.35449	6.30021	0.0160793	0.21071
AT5G48630	3.75095	3.97942	0.0160835	0.21071
AT3G54820	3.18067	2.75838	0.0161248	0.211046
AT2G39990	6.53237	5.94411	0.0161312	0.211046
AT1G21840	2.99606	3.26014	0.016179	0.21125
AT5G59590	-1.20997	-9.96578	0.0162075	0.21125
AT2G42710	4.18439	3.41947	0.0162179	0.21125
AT2G25200	3.96928	5.49981	0.0162229	0.21125
AT5G19530	4.97794	6.0027	0.0162288	0.21125
AT1G71010	3.04838	2.21125	0.0162306	0.21125
AT1G31770	2.64952	1.28846	0.0162339	0.21125
AT1G65370	5.57206	4.77071	0.0162355	0.21125
AT5G64150	1.60766	1.74575	0.0162495	0.211288
AT1G55265	6.05093	4.86639	0.0162741	0.211376
AT3G14160	2.48145	1.8161	0.0162794	0.211376
AT2G20570	7.32414	5.97569	0.0162965	0.211376
AT4G15450	2.5307	1.2875	0.0163075	0.211376
AT1G65032	3.44613	2.73558	0.0163117	0.211376
AT1G09780	6.08385	4.9608	0.0163468	0.211687
AT2G10940	8.67193	7.98677	0.0163591	0.211702
AT2G34490	4.97864	3.33413	0.0163973	0.211937
AT4G14760	2.62526	1.38623	0.0163995	0.211937
AT2G39010	8.37119	7.85707	0.0164219	0.211953
AT2G04630	5.6503	5.24378	0.016423	0.211953
AT1G45110	2.07515	1.57037	0.0164392	0.212019
AT2G15820	3.21015	2.30037	0.0164698	0.21227
AT5G57480	0.605654	-1.22874	0.016484	0.21231
AT5G20180	5.44613	4.84884	0.016558	0.213086
AT4G13940	10.2037	9.25691	0.0165724	0.213086
AT4G11530	-0.244221	0.641627	0.0165822	0.213086
AT1G36390	4.44215	3.8963	0.016589	0.213086
AT2G25570	2.17643	1.72841	0.0166381	0.213443
AT1G06630	2.20347	2.90151	0.0166392	0.213443
AT5G41010	4.48958	3.85211	0.0167086	0.213475
AT1G30720	1.29014	3.43573	0.0167234	0.213475
AT4G15248	3.54016	6.06194	0.0167235	0.213475
AT3G07350	6.26764	6.82923	0.0167285	0.213475
AT4G21200	-2.49368	0.429912	0.0167441	0.213475
AT5G07240	5.64104	4.33146	0.0167453	0.213475
AT5G47240	0.954024	4.78623	0.0167818	0.213475
AT5G13430	6.80309	6.35943	0.0167833	0.213475
AT5G30490	3.77955	3.41371	0.0167892	0.213475
AT3G54970	2.5431	1.64371	0.0168278	0.213475
AT2G23760	3.69559	4.16919	0.0168572	0.213475
AT3G13160	3.42689	2.59035	0.01686	0.213475
AT5G52650	7.04643	6.38231	0.0168649	0.213475
AT2G14750	6.14069	5.02714	0.0168657	0.213475
AT3G57940	1.65446	-0.312465	0.0168668	0.213475
AT3G53030	3.02255	3.68351	0.0168676	0.213475
AT5G65880	3.581	2.28252	0.016883	0.213475
AT3G13510	4.73844	3.41739	0.0168895	0.213475
AT3G07510	3.95146	3.67233	0.0169112	0.213475
AT2G40205	7.72637	6.96594	0.0169161	0.213475
AT3G51920	7.68035	8.35618	0.0169164	0.213475
AT1G04945	2.23414	0.612015	0.0169275	0.213475
AT1G16970	2.84976	1.50188	0.016928	0.213475
AT3G21760	4.60467	5.76148	0.0169374	0.213475
AT2G25580	1.82165	0.695507	0.0169386	0.213475
AT1G12360	4.011	4.66148	0.0169454	0.213475
AT1G49620	1.99369	-0.843075	0.0169528	0.213475
AT5G04950	4.68739	2.44022	0.0169622	0.213475
AT1G64440	2.96743	2.2911	0.0169665	0.213475
AT5G64860	2.09142	3.50536	0.0170347	0.21419
AT2G27385	6.38197	7.7835	0.0170461	0.21419
AT2G37270	7.23749	6.34822	0.017061	0.21419
AT5G09850	3.82802	3.07418	0.0170682	0.21419
AT1G08340	0.609327	-0.693232	0.0171107	0.214277
AT5G60850	5.13351	6.09762	0.017113	0.214277
AT3G17100	6.10778	6.50458	0.0171134	0.214277
AT3G45680	2.37984	0.144425	0.0171255	0.214277
AT1G12380	1.54096	-0.00933185	0.0171313	0.214277
AT5G55190	7.34697	7.04874	0.0171759	0.214373
AT4G29840	5.39715	5.02387	0.0171792	0.214373
AT2G22000	1.60908	2.21152	0.017189	0.214373
AT1G76410	3.67744	5.06729	0.0171938	0.214373
AT5G01740	4.66642	2.96681	0.0171953	0.214373
AT1G03440	5.10435	4.30877	0.017258	0.214983
AT5G54510	4.29568	5.23411	0.0172668	0.214983
AT5G22290	3.43482	4.07907	0.0173068	0.215341
AT5G41685	6.61503	6.0805	0.017357	0.215688
AT1G31020	4.09524	3.52527	0.0173654	0.215688
ATCG00040	6.59809	6.00441	0.0173719	0.215688
AT1G73480	5.03228	6.87239	0.01738	0.215688
AT1G10950	6.61037	6.13743	0.0174092	0.215911
AT1G45231	1.34464	0.130864	0.0174406	0.216159
AT5G56810	1.01519	-0.0743313	0.0174819	0.216392
AT5G15440	4.51473	3.88242	0.0174923	0.216392
AT1G71697	3.03951	4.06538	0.0174935	0.216392
AT4G27230	6.17047	5.46125	0.0175177	0.216393
AT4G09890	6.44638	4.75593	0.0175179	0.216393
AT5G26360	6.2187	5.83167	0.01757	0.216393
AT4G39070	2.39379	0.563689	0.0175729	0.216393
AT2G15880	0.0135211	4.38243	0.0175788	0.216393
AT2G08915 (2)	4.12957	5.12188	0.0175864	0.216393
AT5G59180	3.67612	3.24358	0.0175955	0.216393
AT2G08650	2.98985	4.83561	0.0176079	0.216393
AT3G16500	4.22607	3.6752	0.0176155	0.216393
AT3G30180	3.41573	1.40645	0.0176258	0.216393
AT5G03650	4.54549	4.74155	0.017632	0.216393
AT3G15590	4.04195	3.25303	0.0176365	0.216393
AT3G16520	6.71465	5.87846	0.0176431	0.216393
AT2G23840	4.80016	5.79534	0.0176558	0.216393
AT3G51060	-0.0737148	-1.34036	0.0176638	0.216393
AT1G09023	0.332416	1.1325	0.0176796	0.216447
AT5G63860	4.43673	4.98363	0.0177151	0.216743
AT3G04770	3.17886	1.58987	0.0177307	0.216795
AT1G74640	4.45106	5.08226	0.0177846	0.217195
AT2G24120	2.21653	0.994346	0.0177949	0.217195
AT5G12220	2.56581	1.27947	0.0177976	0.217195
AT1G67325	2.93098	3.10247	0.0178148	0.217195
AT1G77990	3.49817	2.70242	0.0178274	0.217195
AT5G45380	3.09024	2.40873	0.0178318	0.217195
AT3G23310	3.62627	2.7002	0.0178465	0.217203
AT4G30190	5.85759	5.0867	0.0178553	0.217203
AT5G64420	3.82768	2.07953	0.0178694	0.217236
AT3G62200	1.19861	0.130743	0.0179114	0.217608
AT3G59068	1.42332	-0.479446	0.0179285	0.217677
AT1G61520	11.414	11.9809	0.0179465	0.217703
AT4G24130	2.92599	2.00964	0.0179628	0.217703
AT5G08690	6.51819	6.08612	0.0179649	0.217703
AT2G47940	5.84805	5.54774	0.0179849	0.217807
AT2G28720	4.03076	5.63973	0.0180132	0.217857
AT1G54270	6.94747	6.2998	0.0180218	0.217857
AT4G26990	1.29103	0.510078	0.0180329	0.217857
AT4G27000	6.36957	5.81551	0.0180513	0.217857
AT3G46590	4.82291	4.00673	0.0180598	0.217857
AT4G26230	7.17681	6.23607	0.0180707	0.217857
AT1G70180	3.47536	3.8067	0.0180815	0.217857
AT2G34900	4.34816	3.30699	0.0180978	0.217857
AT2G36145	6.78319	7.67001	0.0181015	0.217857
AT3G23325	5.4143	4.87677	0.0181033	0.217857
AT3G47836	6.1656	5.82185	0.0181178	0.217894
AT2G17580	2.05812	1.17677	0.018137	0.217987
AT1G55350	1.40884	0.428093	0.0181621	0.218106
AT3G05345	5.32408	4.24215	0.0181849	0.218106
AT4G10340	12.5881	12.9044	0.018192	0.218106
AT5G47560	7.39149	6.90473	0.0181927	0.218106
AT5G57290	8.36516	7.79858	0.0182509	0.218263
AT2G47890	0.618471	3.3053	0.0182679	0.218263
AT2G33370	6.17577	5.50135	0.018274	0.218263
AT5G13950	3.37991	3.97261	0.0182789	0.218263
AT3G50340	3.93729	2.91891	0.0182855	0.218263
AT4G38890	3.5921	3.00546	0.0183004	0.218263
AT2G16900	2.74748	1.94669	0.0183011	0.218263
AT2G45520	5.81385	5.34715	0.0183017	0.218263
AT3G55160	-0.454819	-1.84907	0.0183088	0.218263
AT2G30105	4.13533	3.72385	0.0183466	0.218577
AT1G01610	5.40953	4.76549	0.0183707	0.21861
AT5G35490	3.68659	2.21006	0.018387	0.21861
AT2G21300	3.59352	2.73582	0.0184005	0.21861
AT5G19290	5.95904	5.20631	0.0184283	0.21861
AT1G03990	0.90127	-0.371541	0.0184407	0.21861
AT3G05810	4.85056	4.4813	0.0184418	0.21861
AT4G01897	5.47195	5.21203	0.0184796	0.21861
AT5G67240	2.84331	2.10637	0.0184877	0.21861
AT4G28440	4.12885	3.6607	0.0184885	0.21861
AT1G66520	2.44016	1.59232	0.0184896	0.21861
AT2G40610	4.83514	4.17731	0.0185019	0.21861
AT3G52290	3.16662	1.74798	0.0185208	0.21861
AT4G13780	4.73324	4.18933	0.0185242	0.21861
AT2G31340	1.93467	1.01343	0.0185472	0.21861
AT1G62030	2.18668	2.86627	0.0185607	0.21861
AT3G62970	3.85517	4.46766	0.0185693	0.21861
AT5G41190	4.06419	3.38687	0.0185993	0.21861
AT2G02410	0.198237	1.87784	0.0186025	0.21861
AT3G60960	3.37243	2.5576	0.0186034	0.21861
AT1G67040	1.03573	0.146965	0.0186148	0.21861
AT1G03470	0.905888	-0.145764	0.0186251	0.21861
AT5G23300	3.5368	1.63119	0.0186258	0.21861
AT5G12940	3.15941	4.95141	0.0186352	0.21861
AT3G20500	4.89483	4.3295	0.0186379	0.21861
AT3G48830	0.6282	-1.14085	0.0186451	0.21861
AT2G32060	8.0718	7.17964	0.0186509	0.21861
AT1G60660	4.35972	3.78359	0.0186704	0.21861
AT4G39990	5.35227	4.90612	0.0186918	0.21861
AT5G43500	1.96395	1.16412	0.0186922	0.21861
AT2G45710	4.75366	4.11274	0.0187199	0.21861
AT1G27970	7.33506	6.92004	0.0187332	0.21861
AT3G48250	1.14504	-0.958127	0.0187394	0.21861
AT5G54710	3.62856	4.74491	0.0187474	0.21861
AT4G29430	4.90601	3.99926	0.018754	0.21861
AT3G24200	4.22282	3.59677	0.0187621	0.21861
AT1G30190	0.642232	2.43723	0.0187623	0.21861
AT1G09220	0.58714	-0.560626	0.0188103	0.218997
AT5G25190	5.0708	2.9834	0.0188184	0.218997
AT1G67120	-0.516435	-1.37406	0.018841	0.219044
AT5G52920	6.43972	6.14957	0.018857	0.219044
AT1G22030	0.69377	-0.934779	0.0188634	0.219044
AT5G15980	2.04296	0.964965	0.0188684	0.219044
AT5G04530	4.01511	1.936	0.0189332	0.219662
AT4G36730	5.15085	5.74926	0.0189603	0.219842
AT5G28630	2.05041	4.05971	0.0190433	0.220627
AT5G61220	2.64545	2.03407	0.0190542	0.220627
AT1G07240	3.83714	5.31259	0.0190627	0.220627
AT5G27620	1.5859	0.638775	0.0190928	0.220774
AT4G30020	3.94233	2.52117	0.0191041	0.220774
AT1G47570	2.08419	1.55142	0.0191101	0.220774
AT4G39010	1.23927	-0.146269	0.0191645	0.221192
AT4G23760	5.92222	5.25215	0.0191875	0.221192
AT1G06040	7.98115	8.59282	0.0192045	0.221192
AT2G46650	7.12616	5.63322	0.019214	0.221192
AT1G26740	4.96754	4.46056	0.0192166	0.221192
AT4G01037	4.49863	4.10383	0.0192287	0.221192
AT4G00030	5.7885	5.28706	0.0192584	0.221192
AT1G22840	6.51117	6.00545	0.0192617	0.221192
AT5G19920	1.03431	-0.280136	0.0192948	0.221192
AT5G21960	2.18744	-0.878904	0.0193099	0.221192
AT1G68730	5.51965	5.19212	0.0193349	0.221192
AT1G08930	5.80754	8.11542	0.0193427	0.221192
AT4G35000	6.78322	7.13689	0.0193504	0.221192
AT4G00970	2.78394	4.63128	0.0193673	0.221192
AT1G80350	3.54058	4.00659	0.0193868	0.221192
AT3G26280	5.51058	6.21864	0.0193889	0.221192
AT3G44820	1.67084	-0.201375	0.0193961	0.221192
AT1G51965	1.93654	0.978302	0.0194007	0.221192
AT4G23720	-0.0393652	-2.59144	0.0194056	0.221192
AT5G11630	3.28032	2.22153	0.0194058	0.221192
AT4G21550	-1.05453	-2.92255	0.0194133	0.221192
AT3G05285	1.51053	0.48272	0.0194161	0.221192
AT2G32920	5.23311	4.55866	0.0194207	0.221192
AT1G20580	6.29175	5.95357	0.0194315	0.221192
AT4G17720	4.9828	5.31152	0.0194364	0.221192
AT2G46710	4.19636	3.26125	0.0194906	0.221409
AT4G37750	1.9894	1.4277	0.0194943	0.221409
AT5G55200	3.96415	2.90375	0.0194967	0.221409
AT1G07280	4.70381	5.36282	0.0195019	0.221409
AT1G72450	5.24574	4.63868	0.019521	0.221493
AT5G56890	2.99033	2.25707	0.0195821	0.221908
AT2G42620	3.69008	4.88097	0.0196117	0.221908
AT4G15990	1.21345	2.19553	0.0196216	0.221908
AT2G33210	3.99324	2.77679	0.0196219	0.221908
AT2G15000	2.53694	1.27651	0.0196389	0.221908
AT2G03310	4.28103	6.03785	0.0196562	0.221908
AT1G73180	4.17045	3.67486	0.0196588	0.221908
AT3G06530	1.40387	-1.49581	0.0196693	0.221908
AT1G79810	4.5509	3.96868	0.0196709	0.221908
AT3G02230	5.81284	5.08362	0.0196739	0.221908
AT3G63130	4.07597	2.96302	0.0196914	0.22193
AT5G02890	3.30917	2.69034	0.0197105	0.22193
AT4G38495	5.55322	5.16762	0.0197128	0.22193
AT1G71180	2.94968	2.40951	0.0197224	0.22193
AT5G01600	7.91255	9.42117	0.0197416	0.221931
AT1G28760	2.12694	0.67026	0.0197458	0.221931
AT3G60400	1.50673	0.466142	0.0197731	0.222027
AT5G67630	4.22701	3.00632	0.0197884	0.222027
AT2G42810	4.43294	4.00719	0.0197948	0.222027
AT2G14460	3.41522	2.13245	0.0198259	0.222027
AT5G43280	3.93011	3.55078	0.019863	0.222027
AT5G62050	4.17281	3.659	0.019873	0.222027
AT1G19290	0.883959	-0.645023	0.0198733	0.222027
AT2G20450	6.25371	5.54047	0.0198842	0.222027
AT2G40380	5.34076	4.82004	0.0198854	0.222027
AT5G50110	2.51087	2.20711	0.0198975	0.222027
AT5G15470	2.65685	2.21009	0.0199053	0.222027
AT3G47820	1.59264	4.4303	0.0199703	0.222027
AT4G02860	5.01397	4.38941	0.019977	0.222027
AT3G23030	5.73668	6.94533	0.0199814	0.222027
AT2G31490	7.45493	6.99165	0.0199869	0.222027
AT5G50000	4.30678	4.72447	0.019987	0.222027
AT4G31180	5.73907	5.38015	0.0199916	0.222027
AT1G08810	3.66905	3.16067	0.0199954	0.222027
AT4G15700	3.30588	5.16997	0.0199987	0.222027
AT4G26370	2.87262	4.25545	0.0200089	0.222027
ATMG00180	1.64237	1.45286	0.0200225	0.222027
AT3G49660	2.76628	1.3201	0.0200294	0.222027
AT3G08920	5.89618	6.30609	0.0200319	0.222027
AT1G44810	4.57116	3.80009	0.0200368	0.222027
AT5G62270	4.02153	3.48404	0.0200455	0.222027
AT4G25550	5.6096	5.41892	0.0200664	0.222052
AT4G16370	6.08897	5.23542	0.0200792	0.222052
AT5G05890	1.80724	2.69705	0.0200828	0.222052
AT1G06960	2.76152	2.17705	0.0201225	0.222363
AT4G37080	3.42059	1.88924	0.0201359	0.222382
AT3G53810	2.65144	3.25743	0.0201631	0.222481
AT5G37350	3.69925	3.17992	0.0201683	0.222481
AT5G06460	2.96244	2.36206	0.0202054	0.222753
AT4G08980	5.31966	4.88684	0.0202162	0.222753
AT1G63980	5.75293	5.12526	0.0202294	0.222769
AT4G10280	4.56503	3.86506	0.0202482	0.222847
AT5G15210	4.72179	4.33647	0.0202857	0.223131
AT5G44720	5.43292	4.85323	0.0203231	0.223414
AT2G05230	2.74724	2.44017	0.0203458	0.223518
AT3G58050	1.62593	1.08612	0.020359	0.223518
AT5G44320	4.18976	3.90599	0.0203678	0.223518
AT5G64960	5.11973	4.69102	0.020424	0.22353
AT5G05870	4.17473	3.37682	0.0204269	0.22353
AT1G28420	2.09598	1.36053	0.0204357	0.22353
AT3G04210	5.93689	6.64467	0.0204483	0.22353
AT4G28590	2.59116	1.63073	0.0204624	0.22353
AT3G16870	4.04217	2.07929	0.0204639	0.22353
AT1G22690	7.97867	8.4444	0.0204666	0.22353
AT2G27690	-0.205764	1.08844	0.0204782	0.22353
AT1G09160	4.39427	3.83849	0.0205035	0.22353
AT5G48850	4.31587	1.80996	0.0205177	0.22353
AT5G58003	2.57217	2.3363	0.0205303	0.22353
AT3G04290	6.063	5.20191	0.0205459	0.22353
AT2G20530	5.06597	4.6027	0.0205751	0.22353
AT1G26960	3.05676	2.12413	0.0205838	0.22353
AT4G16000	3.40516	4.35294	0.020586	0.22353
AT1G02120	4.72322	4.42493	0.0205938	0.22353
AT1G07570	3.81626	3.28659	0.0206003	0.22353
AT4G22380	5.79817	4.71808	0.0206035	0.22353
AT2G02950	3.91335	3.06986	0.0206038	0.22353
AT2G32840	1.87632	1.11474	0.020611	0.22353
AT3G61060	5.07634	7.40242	0.0206261	0.22353
AT4G00420	2.75709	2.16304	0.0206269	0.22353
AT3G19640	4.03717	3.48865	0.0206468	0.223619
AT1G08610	3.07856	0.889307	0.0206651	0.22369
AT1G79030	2.40044	1.29976	0.020753	0.224514
AT2G40240	2.18166	0.649975	0.0207706	0.224541
AT4G24380	1.38404	0.495753	0.0208029	0.224541
AT5G44780	1.00241	-1.76036	0.0208132	0.224541
AT5G51150	3.899	4.34596	0.0208154	0.224541
AT5G16490	3.18357	2.75045	0.0208189	0.224541
AT3G01740	5.38778	4.89282	0.0208362	0.224541
AT2G25450	8.24671	8.78929	0.0208515	0.224541
AT3G59510	-0.0246472	1.46742	0.0208608	0.224541
ATCG00490	8.83255	8.40519	0.0208799	0.224541
AT1G77610	4.43829	3.80383	0.0208849	0.224541
AT4G27310	6.08698	7.3759	0.020905	0.224541
AT4G30220	5.25291	4.7781	0.0209051	0.224541
AT1G15860	4.39539	3.95145	0.0209194	0.224541
AT5G08560	3.72497	3.40801	0.0209807	0.224541
AT4G26255	1.17415	0.15361	0.0209901	0.224541
AT5G16750	2.84199	1.84827	0.0209987	0.224541
AT5G05370	6.23319	5.64546	0.0210102	0.224541
AT1G11475	6.11474	5.13107	0.0210218	0.224541
AT2G37950	1.22183	2.33187	0.0210716	0.224541
AT4G13505	5.52566	6.77651	0.0210815	0.224541
AT1G28580	4.85013	4.08122	0.0211007	0.224541
AT3G02560	6.5477	6.0423	0.0211119	0.224541
AT1G33780	5.80467	4.87493	0.0211185	0.224541
AT3G48530	5.80719	6.70589	0.0211356	0.224541
AT4G20480	4.53827	3.84147	0.0211375	0.224541
AT3G05050	2.8019	2.28128	0.0211444	0.224541
AT2G47990	3.50726	1.7711	0.0211456	0.224541
AT3G52470	5.27143	4.52513	0.0211589	0.224541
AT1G67430	9.28563	8.57661	0.0211757	0.224541
AT3G26950	4.08519	3.3342	0.0211769	0.224541
AT4G32240	5.47389	4.75549	0.0211931	0.224541
AT1G65270	4.79277	4.5316	0.0212335	0.224541
AT1G71850	2.65772	1.66928	0.0212463	0.224541
AT4G19380	1.66832	-0.174552	0.0212531	0.224541
AT2G34357	3.05859	1.45716	0.0212551	0.224541
AT1G73940	5.36942	4.50615	0.0212602	0.224541
AT3G62940	3.95412	3.35448	0.0212717	0.224541
AT5G36950	2.8703	1.93972	0.0212737	0.224541
AT1G04220	0.932756	-1.00011	0.0212778	0.224541
AT4G32720	4.58574	4.09409	0.021305	0.224541
AT5G27930	1.16555	1.76443	0.0213108	0.224541
AT5G50915	3.03677	1.61342	0.0213131	0.224541
AT3G55220	2.74229	2.072	0.0213157	0.224541
AT3G06680	5.51055	4.09204	0.0213231	0.224541
AT4G26150	3.77935	6.41655	0.0213264	0.224541
AT3G23990	4.39643	3.25269	0.0213275	0.224541
AT1G25400	2.74349	3.90031	0.0213471	0.224541
AT3G28070	2.73502	0.53481	0.0213516	0.224541
AT3G26290	4.8231	5.83572	0.0213524	0.224541
AT3G52900	4.24747	3.75193	0.0213653	0.224541
AT2G36930	5.56988	5.11359	0.0213803	0.224541
AT1G55360	6.33916	5.42701	0.021387	0.224541
AT1G58230	1.46033	0.731128	0.0214017	0.224541
AT3G17185	3.85804	2.64476	0.0214054	0.224541
AT5G43310	2.48819	1.35271	0.0214226	0.224541
AT2G05710	6.71089	5.90362	0.0214243	0.224541
AT1G11680	6.28122	5.80066	0.0214269	0.224541
AT2G01620	5.65773	6.31429	0.0214636	0.22455
AT4G38520	5.16409	4.50571	0.0214826	0.22455
AT1G07770	6.87337	5.96961	0.0214829	0.22455
AT1G29890	3.18116	2.76062	0.0214878	0.22455
AT5G43440	3.02602	5.21407	0.021491	0.22455
AT5G56670	7.54091	6.73649	0.0214985	0.22455
AT1G47210	2.5078	1.89965	0.0215264	0.224719
AT1G14280	6.49274	5.92432	0.0215396	0.224733
AT1G66890	3.99492	4.87789	0.0215727	0.224833
AT2G07475	3.83358	4.41148	0.0215807	0.224833
AT3G02600	3.51638	3.2059	0.0215869	0.224833
AT2G42300	3.14122	2.05263	0.021605	0.224833
AT3G22310	3.2327	1.69342	0.021611	0.224833
AT2G39670	5.75535	5.37801	0.0216268	0.224833
AT5G58390	5.20896	4.03488	0.0216501	0.224833
AT2G05990	5.858	5.4654	0.0216517	0.224833
AT2G41020	2.72525	2.05538	0.0216775	0.224833
AT1G32500	5.79728	5.36656	0.0216792	0.224833
AT5G61030	3.5284	2.05768	0.0216867	0.224833
AT2G14045	5.57843	5.13561	0.0217024	0.224833
AT1G05460	1.51346	0.323489	0.0217025	0.224833
AT4G30490	4.49143	3.74588	0.0217187	0.224879
AT4G29520	3.92168	2.92307	0.0217573	0.225051
AT3G28050	5.70278	4.6255	0.0217589	0.225051
AT3G26810	4.88469	4.4364	0.0217843	0.225191
AT3G54480	3.57127	3.25885	0.0218104	0.225336
AT5G02250	4.12189	3.45035	0.0218364	0.225336
AT1G69040	3.46394	2.34367	0.0218711	0.225336
AT5G63980	5.84313	5.11122	0.0218838	0.225336
AT4G29410	8.26644	7.35293	0.0218917	0.225336
AT1G16740	5.44769	5.08937	0.0219042	0.225336
AT1G08280	1.85166	1.04583	0.0219217	0.225336
AT5G26830	5.23536	4.79165	0.0219388	0.225336
AT4G24510	5.531	4.72863	0.0219427	0.225336
AT3G46970	2.51816	3.93771	0.0219913	0.225336
AT1G48270	2.55374	1.7766	0.0219915	0.225336
AT5G19510	9.05427	8.24953	0.0220003	0.225336
AT1G04480	7.37471	6.64697	0.0220032	0.225336
AT4G20300	3.0454	2.44383	0.0220105	0.225336
AT4G19220	-1.03205	-3.5402	0.0220128	0.225336
AT4G02590	5.18725	4.68936	0.0220223	0.225336
AT5G55390	2.47533	1.47117	0.0220259	0.225336
AT3G55400	3.8545	3.3366	0.0220282	0.225336
AT2G15890	4.3813	8.18125	0.0220293	0.225336
AT3G14700	1.24069	0.358063	0.0220348	0.225336
AT3G46990	1.83972	0.518864	0.0220655	0.22553
AT5G28060	7.93869	7.24974	0.0221051	0.225765
AT4G34050	8.01503	7.20078	0.0221219	0.225765
AT5G18760	3.52539	4.22207	0.0221521	0.225765
AT5G59732	5.70251	5.20603	0.0221644	0.225765
AT2G35260	7.42298	6.70187	0.0221846	0.225765
AT5G02950	0.516896	2.18502	0.0221864	0.225765
AT1G68570	4.71008	2.86835	0.0221882	0.225765
AT3G29370	0.566753	2.91955	0.0222042	0.225765
AT4G17730	5.82907	5.19686	0.0222069	0.225765
AT4G17800	-0.754497	-2.81536	0.0222143	0.225765
AT5G16110	6.61592	7.35658	0.0222188	0.225765
AT1G14130	3.05988	2.22465	0.0222425	0.225885
AT5G27660	0.939223	-0.504092	0.0222773	0.225934
AT2G31410	5.51802	4.95306	0.0222923	0.225934
AT3G47590	3.13253	2.37954	0.0222986	0.225934
AT1G03680	9.23685	9.6749	0.0223118	0.225934
AT3G21650	1.93955	2.92823	0.0223142	0.225934
AT5G28540	5.83148	5.12692	0.0223184	0.225934
AT1G03930	4.5303	3.45042	0.0223477	0.226111
AT1G10820	3.17265	2.64485	0.0223842	0.226359
AT3G21260	4.052	3.37255	0.0224132	0.226532
AT3G59630	2.83812	1.58003	0.0224413	0.226697
AT5G52840	6.13343	5.77688	0.0225079	0.227184
AT5G09330	4.8239	3.97507	0.0225147	0.227184
AT1G69070	3.1781	1.64075	0.0225412	0.227184
AT5G15490	5.37133	4.94661	0.0225419	0.227184
AT4G33420	2.94566	2.42281	0.0225571	0.227184
AT1G78170	4.82179	3.19522	0.0225625	0.227184
AT2G26980	3.64154	3.08224	0.0225788	0.227184
AT3G53000	3.31345	4.146	0.0225992	0.227184
AT5G44800	2.76157	2.31712	0.0226017	0.227184
AT1G62300	3.49458	4.56148	0.0226087	0.227184
AT2G22640	4.7256	4.14552	0.0226455	0.227386
AT1G13220	2.42381	2.03931	0.0226616	0.227386
AT4G16957	0.920141	2.08257	0.0226647	0.227386
AT1G02335	4.48646	4.66376	0.0227231	0.227815
AT1G23790	0.589836	-1.15333	0.0227441	0.227815
AT3G11930	6.30656	5.88765	0.0227678	0.227815
AT2G19740	6.83075	5.88621	0.0227837	0.227815
AT1G31070	3.29611	2.72838	0.0227876	0.227815
AT5G63180	4.85775	3.67081	0.0227893	0.227815
AT2G16950	4.11985	3.70522	0.0227911	0.227815
AT1G32460	7.12316	7.95926	0.0228193	0.227896
AT3G02760	4.15558	3.51315	0.0228267	0.227896
AT3G15540	2.71597	3.75024	0.0228351	0.227896
AT2G38950	3.8801	3.685	0.0228625	0.228051
AT1G20950	3.76111	2.91313	0.0228891	0.228196
AT4G18030	4.62003	4.15852	0.022921	0.228307
AT1G14040	0.475523	-0.675386	0.0229302	0.228307
AT3G02065	2.76206	3.42915	0.0229435	0.228307
AT1G06230	3.72722	3.43274	0.0229802	0.228307
AT2G23520	2.37095	1.6833	0.0229822	0.228307
AT1G21830	4.29101	4.87145	0.0229828	0.228307
AT2G17820	1.8934	1.34569	0.0229872	0.228307
AT2G33040	7.64572	7.37723	0.0229972	0.228307
AT1G29965	4.63379	3.13954	0.023008	0.228307
AT2G02480	0.271634	-0.925601	0.0230419	0.228482
AT4G39280	4.48068	3.9168	0.0230682	0.228482
AT5G13000	2.3066	1.39588	0.0230687	0.228482
AT1G20220	4.6765	3.80825	0.0230793	0.228482
AT3G02470	9.98283	9.40799	0.0230856	0.228482
AT3G55520	5.13134	4.81126	0.0231053	0.228559
AT1G06650	6.67533	7.18609	0.0231205	0.228591
AT2G39020	5.05774	4.37742	0.0231612	0.228677
AT2G01720	5.85433	5.59843	0.0231651	0.228677
AT5G01350	7.08053	6.69736	0.0231672	0.228677
AT3G29090	4.54219	4.31016	0.0231772	0.228677
AT4G00830	4.4852	4.15382	0.0231935	0.228719
AT5G40200	3.54453	2.84471	0.0232444	0.228993
AT2G34710	3.18919	2.36597	0.0232453	0.228993
AT5G26110	4.08861	3.45747	0.0232779	0.229196
AT1G01130	2.60706	1.59044	0.02342	0.230476
AT4G05050	8.5962	8.16596	0.0234405	0.230491
AT5G65925	2.81109	3.80483	0.0234457	0.230491
AT5G64140	6.94117	6.20498	0.0234883	0.230639
AT3G54460	2.64527	1.66263	0.023495	0.230639
AT5G63520	3.73103	3.44398	0.0235044	0.230639
AT4G36530	5.61501	6.7637	0.0235164	0.230639
AT1G48570	3.19419	2.4095	0.0235352	0.230639
AT5G02800	4.32864	4.82694	0.0235491	0.230639
AT1G23190	5.42278	4.92638	0.0235782	0.230639
AT3G18320	2.19325	3.35119	0.0235892	0.230639
AT5G22580	7.58795	6.95096	0.0236128	0.230639
AT4G37820	3.83075	3.43189	0.0236143	0.230639
AT4G25420	0.159512	-8.23956	0.0236326	0.230639
AT2G28380	4.81725	4.04047	0.0236372	0.230639
AT2G31740	3.49155	2.90816	0.0236487	0.230639
AT3G21890	1.24964	5.01046	0.023649	0.230639
AT5G60670	7.397	6.30893	0.0236506	0.230639
AT1G27320	4.18436	3.81087	0.023655	0.230639
AT2G25220	0.0821068	-1.44613	0.0236664	0.230639
AT4G32070	3.25311	3.01239	0.0236841	0.230693
AT3G27270	2.95061	2.09692	0.0237001	0.230731
AT1G13450	3.97683	4.47967	0.0237392	0.230736
AT5G23850	3.41783	2.0751	0.023753	0.230736
AT3G57660	1.52812	-0.722422	0.0237598	0.230736
AT1G76340	3.53974	3.11128	0.0237621	0.230736
AT5G61970	4.51119	4.28669	0.0237713	0.230736
AT1G19990	3.23703	2.31812	0.0237732	0.230736
AT4G23750	3.63902	2.9427	0.0238162	0.230746
AT2G13540	3.82714	3.55178	0.0238264	0.230746
AT2G39400	3.85834	5.60767	0.02383	0.230746
AT5G16060	5.57988	5.019	0.0238336	0.230746
AT4G34150	6.0676	7.08714	0.0238348	0.230746
AT4G29780	3.23244	1.91617	0.0238797	0.231063
AT5G24870	3.40821	2.52754	0.0239097	0.231073
AT4G34650	1.6666	0.584281	0.0239152	0.231073
AT5G02970	3.59973	4.53763	0.0239171	0.231073
AT5G49020	3.60815	3.08304	0.0239529	0.231302
AT5G47890	6.30386	5.95419	0.0239693	0.231341
AT4G39300	4.456	3.63012	0.0239812	0.231341
AT2G03150	2.80718	2.26888	0.0240073	0.231368
AT3G57000	3.01366	2.02965	0.024019	0.231368
AT5G40250	4.39273	3.64121	0.0240204	0.231368
AT1G06720	2.5128	1.12744	0.0240504	0.23154
AT4G25480	-7.81369	2.78138	0.024075	0.231637
AT1G71430	4.6096	4.03377	0.0240848	0.231637
AT3G09630	7.46656	6.65171	0.0241126	0.231648
AT1G24210	1.49784	0.00977137	0.0241172	0.231648
AT2G30570	12.4322	12.8129	0.0241336	0.231648
AT2G39681	4.4331	2.86149	0.0241345	0.231648
AT5G38690	1.8173	1.1608	0.0241696	0.231868
AT2G20610	5.77633	5.05944	0.0241836	0.231885
AT5G08300	5.93237	5.39609	0.0242001	0.231926
AT2G36570	2.63907	1.35472	0.0242169	0.231971
AT4G03585	6.26708	5.43904	0.0242643	0.232257
AT2G40960	1.98064	2.92658	0.0242712	0.232257
AT2G35940	5.91993	5.43821	0.0242871	0.232293
ATCG00800	8.76865	8.51982	0.0242999	0.2323
AT5G19670	1.63817	1.00785	0.0244175	0.232555
[truncated: 17,067 more rows]

## Sheet: S3
Supplementary Table S3.
The q-value obtained by Benjamini-Hochberg method for DEGs between C-2d and 280-2d.
C-2d, arabidopsis grown for 14 days;
280-2d, arabidopsis grown for 14 days, irradiated with 280 nm UV-LED for 45 min, and incubation in the dark for two days.
ID	C-2d log2TPM	280-2d log2TPM	P-value	q-value
AT5G19540	5.41745	7.0094	1.28205e-06	0.0155792
AT1G35730	-9.96578	-0.0211154	2.17318e-06	0.0155792
AT1G21250	5.05926	7.58525	2.55249e-06	0.0155792
AT2G30130	-9.96578	0.0458759	3.31688e-06	0.0155792
AT1G22690	6.57845	4.24327	3.98692e-06	0.0155792
AT3G07800	4.23113	6.98641	8.23531e-06	0.0155792
AT5G39670	4.46298	7.30817	9.35557e-06	0.0155792
AT3G41761	-9.96578	9.33772	9.67434e-06	0.0155792
AT5G54560	-9.96578	2.28911	9.8074e-06	0.0155792
AT1G10910	4.8864	3.25707	1.03963e-05	0.0155792
AT4G11211	6.31494	3.30546	1.20935e-05	0.0155792
AT1G02150	6.69554	5.60249	1.25408e-05	0.0155792
AT2G16586	2.78663	7.75464	1.27152e-05	0.0155792
ATCG01300	9.67724	7.97402	1.29261e-05	0.0155792
AT4G21850	4.97896	6.80053	1.31345e-05	0.0155792
ATCG00820	10.7123	9.30244	1.31438e-05	0.0155792
AT5G00855	-9.96578	5.43881	1.35693e-05	0.0155792
ATCG00470	11.0393	9.9031	1.41065e-05	0.0155792
AT4G31800	3.1341	5.34862	1.54149e-05	0.0155792
ATMG01190	5.55405	5.017	1.57923e-05	0.0155792
AT4G00570	5.14233	6.11173	1.67211e-05	0.0155792
AT5G15780	8.16021	5.56368	1.70943e-05	0.0155792
AT2G42470	-9.96578	1.27536	1.88444e-05	0.0164274
AT1G57730	-9.96578	1.38303	2.07879e-05	0.0169173
AT5G26860	2.6959	4.01783	2.25647e-05	0.0169173
AT2G42480	-9.96578	4.22938	2.27133e-05	0.0169173
AT4G02350	5.07694	5.66299	2.33484e-05	0.0169173
AT1G08920	4.46871	7.48597	2.38291e-05	0.0169173
AT1G24147	1.72796	5.285	2.44689e-05	0.0169173
AT4G09120	-9.96578	3.25032	2.60805e-05	0.0174305
AT5G47910	3.64215	4.96377	2.99467e-05	0.0193688
AT4G09730	4.89187	3.4906	3.19518e-05	0.019554
AT3G25882	3.12289	5.914	3.25439e-05	0.019554
AT5G53020	1.53566	-0.518981	3.31589e-05	0.019554
AT1G59740	1.22677	4.12947	3.45075e-05	0.0197127
AT1G08050	2.38443	5.11879	3.56525e-05	0.0197127
ATCG00840	7.8471	6.03637	3.63775e-05	0.0197127
AT5G55070	5.23716	6.44682	3.84779e-05	0.0203022
ATCG00890	3.64297	2.08945	4.09161e-05	0.0210351
AT2G40640	3.39002	0.825287	4.26034e-05	0.0211675
AT1G15230	6.02061	6.8836	4.32852e-05	0.0211675
ATCG00120	8.31508	6.25721	4.64913e-05	0.021477
AT5G17090	-9.96578	0.65288	4.88093e-05	0.021477
AT5G04010	-9.96578	3.05668	4.93883e-05	0.021477
AT3G41762	4.18805	10.3738	4.96459e-05	0.021477
ATCG00130	6.79489	4.64279	5.08268e-05	0.021477
ATCG00740	8.81779	7.39117	5.13609e-05	0.021477
AT4G36648	6.84679	7.69176	5.14162e-05	0.021477
AT3G03840	0.827119	-9.96578	5.33084e-05	0.0218129
AT3G52115	-0.491995	2.26907	5.61485e-05	0.0223498
AT1G67940	3.94446	4.7567	5.68497e-05	0.0223498
AT4G38500	4.41205	5.01089	6.04589e-05	0.0225106
AT3G44680	3.60835	3.89367	6.27496e-05	0.0225106
AT1G11040	-9.96578	0.425487	6.34814e-05	0.0225106
AT2G28200	6.81847	6.23316	6.48022e-05	0.0225106
AT3G44798	5.18456	3.45747	6.48425e-05	0.0225106
AT3G47480	4.21934	7.32019	6.57069e-05	0.0225106
AT2G24270	7.16937	3.76934	6.70422e-05	0.0225106
AT5G45100	4.61242	6.2959	6.79624e-05	0.0225106
AT3G07780	7.1222	6.58343	6.84063e-05	0.0225106
AT2G40530	2.27583	-1.53526	6.89076e-05	0.0225106
AT5G35590	6.46915	7.23569	6.96088e-05	0.0225106
AT2G41710	4.95983	3.76581	7.14533e-05	0.0227403
AT1G73390	2.45127	3.45362	7.59153e-05	0.0227768
AT1G34420	1.17915	3.52663	7.71389e-05	0.0227768
AT5G13180	7.84486	8.93751	7.92361e-05	0.0227768
ATCG01100	6.35245	4.3027	8.06406e-05	0.0227768
AT4G38260	6.0228	6.99507	8.16342e-05	0.0227768
AT1G74940	5.27201	4.43151	8.3602e-05	0.0227768
AT1G32960	0.129869	4.20154	8.3773e-05	0.0227768
AT5G51550	7.84828	5.4725	8.51543e-05	0.0227768
AT3G28480	4.24913	6.03024	8.85759e-05	0.0227768
AT5G22290	5.01623	3.70899	8.98272e-05	0.0227768
AT4G26480	6.12358	5.34562	9.20266e-05	0.0227768
AT3G21260	4.07936	1.94504	9.23917e-05	0.0227768
AT1G33960	1.54878	6.99075	9.24451e-05	0.0227768
AT5G50470	-9.96578	1.52073	9.27487e-05	0.0227768
AT1G52740	8.84018	8.02604	9.34241e-05	0.0227768
AT5G37950	0.945796	-9.96578	9.67326e-05	0.0227768
AT1G77235	-9.96578	4.37817	9.71731e-05	0.0227768
ATCG00750	9.01525	7.39441	9.85312e-05	0.0227768
AT2G01100	7.2686	6.02077	0.000100037	0.0227768
AT1G80360	4.78052	6.03458	0.000100058	0.0227768
AT3G14090	3.84488	4.57336	0.000102203	0.0227768
AT5G21482	4.01948	4.89471	0.00010272	0.0227768
AT3G18165	4.57786	5.46716	0.000106159	0.0227768
AT3G03610	3.49222	5.02826	0.000106647	0.0227768
AT1G21520	5.87703	8.36096	0.000107234	0.0227768
AT5G51570	5.60655	6.63483	0.000108338	0.0227768
AT1G45165	6.33733	3.87665	0.000109451	0.0227768
AT2G38360	4.2969	6.06693	0.000110554	0.0227768
ATCG00480	11.0147	9.25654	0.000110884	0.0227768
AT1G72930	4.78632	7.01601	0.000113006	0.0227768
AT1G74010	3.08816	7.22988	0.000115679	0.0227768
AT3G15760	4.10363	5.50451	0.000116807	0.0227768
AT5G02560	2.25691	3.18493	0.000117296	0.0227768
AT4G03415	5.27601	4.16838	0.000118729	0.0227768
AT2G17760	4.76991	6.51152	0.000122613	0.0227768
AT5G08730	-9.96578	1.28061	0.000122797	0.0227768
AT1G75950	8.77903	9.2687	0.000123939	0.0227768
AT4G20460	1.45113	3.21015	0.000124639	0.0227768
AT3G02520	5.33162	6.35042	0.000125231	0.0227768
AT3G21220	4.95281	5.71293	0.000125477	0.0227768
AT5G56860	5.01342	3.48298	0.000125866	0.0227768
AT4G27430	3.87635	2.29543	0.00012895	0.0227768
AT2G47840	6.46712	5.86418	0.000129327	0.0227768
AT1G52270	0.972457	4.73078	0.000129613	0.0227768
AT3G57550	5.94521	6.78438	0.000131588	0.0227768
AT1G68550	5.16421	4.6617	0.000131888	0.0227768
AT2G42190	4.04075	2.39864	0.00013205	0.0227768
AT5G10435	3.31117	-0.44082	0.000132419	0.0227768
AT5G25820	2.45841	4.88635	0.000133613	0.0227768
AT2G37640	6.17048	2.46311	0.000134709	0.0227768
AT1G11530	6.8898	4.8542	0.000135074	0.0227768
AT5G02160	8.82259	6.3151	0.000135232	0.0227768
AT3G47070	5.6289	4.06592	0.000136542	0.0227768
AT2G42170	3.66039	0.026153	0.000136584	0.0227768
AT2G27385	6.3006	3.74734	0.000136893	0.0227768
AT5G14410	5.83744	2.76096	0.000137459	0.0227768
AT3G11090	0.406378	3.90889	0.000138485	0.0227768
AT1G33811	4.49408	2.06185	0.00013898	0.0227768
AT4G39650	-9.96578	-0.976487	0.000139453	0.0227768
ATCG01070	7.5157	6.1146	0.000140178	0.0227768
AT5G48412	10.2562	9.26934	0.000141982	0.0227768
AT1G35910	0.552562	5.10639	0.000142937	0.0227768
ATCG01310	9.97085	8.51988	0.000144031	0.0227768
AT5G26170	1.02735	4.30509	0.00014467	0.0227768
AT4G05530	6.34795	7.2534	0.000145408	0.0227768
AT1G22140	4.98752	5.81478	0.000147142	0.0228698
AT1G11910	7.16772	7.65832	0.000150849	0.0229871
AT3G51980	4.87361	5.2783	0.000150866	0.0229871
AT3G51660	6.2927	8.48642	0.000151336	0.0229871
AT2G01140	7.81623	8.25301	0.000152612	0.0230065
AT1G70400	-9.96578	1.7504	0.000154614	0.0231336
AT5G20620	6.14203	7.02988	0.000157381	0.0231336
AT5G51110	6.65024	4.85032	0.000157774	0.0231336
AT5G26820	4.81895	3.56268	0.000160365	0.0231336
ATCG00150	6.99977	4.86058	0.00016044	0.0231336
AT5G24200	0.293756	4.35977	0.000160678	0.0231336
AT1G52670	5.97034	5.10058	0.000163722	0.0231336
AT1G74840	7.08448	5.57645	0.00016503	0.0231336
AT5G19250	5.70144	7.01138	0.00016635	0.0231336
AT4G35890	5.63138	6.23251	0.000170086	0.0231336
ATCG00520	8.06571	6.52841	0.000173023	0.0231336
AT1G32450	3.78521	7.45773	0.000173423	0.0231336
ATCG01180	12.9443	12.2534	0.00017387	0.0231336
AT1G20140	3.46941	5.58703	0.000174363	0.0231336
AT5G55610	4.61868	5.60056	0.0001744	0.0231336
AT2G06850	7.57373	4.87738	0.000174427	0.0231336
AT3G06325	4.39918	10.7512	0.000175101	0.0231336
AT1G67850	2.50184	4.33102	0.000175127	0.0231336
AT2G19700	-9.96578	1.76206	0.000175377	0.0231336
AT5G52720	1.34282	6.33702	0.000179321	0.0234017
ATCG00500	6.18327	4.59422	0.000180534	0.0234017
AT2G21910	-9.96578	2.29057	0.000180911	0.0234017
AT4G14530	-9.96578	0.520356	0.000184794	0.0234547
AT4G24190	6.24485	7.12132	0.000185242	0.0234547
AT1G22530	6.54111	5.56689	0.000186369	0.0234547
AT1G29160	3.70599	5.0897	0.000186729	0.0234547
AT4G36690	6.62643	5.99133	0.000188426	0.0234547
AT3G21500	1.22101	5.01589	0.000191703	0.0234547
AT3G52900	3.39125	0.707542	0.000192302	0.0234547
AT5G15330	4.71404	3.27506	0.000192304	0.0234547
AT2G22080	5.95065	4.39911	0.00019253	0.0234547
AT3G28950	4.65407	5.69948	0.000194657	0.0234547
AT1G74340	5.15634	5.76088	0.000195474	0.0234547
AT5G09220	7.00855	4.21922	0.000198052	0.0234547
AT3G61260	9.58598	7.54346	0.00019937	0.0234547
AT1G06210	4.1131	5.03899	0.000200329	0.0234547
AT4G09100	-9.96578	3.85154	0.000202147	0.0234547
ATMG01390	7.40706	8.44543	0.000203002	0.0234547
AT1G14320	9.6139	10.3393	0.000203582	0.0234547
AT5G54300	4.99731	6.07656	0.000207114	0.0234547
AT5G38470	6.34914	7.22895	0.000211127	0.0234547
AT2G16600	8.62631	9.97086	0.000211861	0.0234547
AT2G47750	-9.96578	-1.19635	0.000212383	0.0234547
AT2G45820	7.92242	6.06409	0.000214503	0.0234547
AT2G26290	-0.224429	3.36118	0.000214848	0.0234547
AT4G16740	-9.96578	0.864644	0.000214857	0.0234547
AT5G54630	3.92293	2.22198	0.00021499	0.0234547
AT3G62830	5.79943	6.69984	0.000215113	0.0234547
AT4G32210	7.146	7.66958	0.000216183	0.0234547
ATCG00330	6.95987	5.98087	0.000217789	0.0234547
AT3G05900	7.69552	4.06546	0.000218241	0.0234547
AT1G25211	3.77982	4.82221	0.000218771	0.0234547
AT3G47620	5.54127	4.21099	0.000219614	0.0234547
AT5G65430	8.07178	7.03347	0.000221356	0.0234547
AT4G30690	6.62257	5.35659	0.00022288	0.0234547
AT3G47040	-9.96578	0.770199	0.00022288	0.0234547
AT3G61140	4.96185	5.73598	0.000223426	0.0234547
AT1G71340	6.05831	4.74934	0.000223633	0.0234547
AT1G27921	2.65038	1.32561	0.000224831	0.0234547
AT1G60870	6.66982	5.5981	0.000227008	0.0234547
AT1G22190	7.9974	6.79884	0.000227231	0.0234547
AT2G34170	3.68436	0.989106	0.000228113	0.0234547
AT1G55525	-9.96578	3.79611	0.000230436	0.0235582
AT5G25840	6.64709	4.7519	0.000231582	0.0235582
AT5G47540	5.01474	3.94128	0.000234685	0.0235582
AT1G01620	9.98952	7.46605	0.000234753	0.0235582
AT1G57680	7.24797	6.64707	0.000238094	0.0235582
AT1G04710	2.67891	3.9717	0.000238232	0.0235582
AT5G39865	1.21736	-0.161715	0.000239522	0.0235582
AT4G01590	4.58417	5.19506	0.000241296	0.0235582
AT5G25460	7.72223	5.30175	0.000241877	0.0235582
AT4G02340	5.9883	6.71281	0.000242584	0.0235582
AT5G19190	6.48035	2.92221	0.000242613	0.0235582
AT5G53500	2.53674	0.18182	0.000243306	0.0235582
AT3G16240	11.018	8.24301	0.00024505	0.0235582
AT5G50760	2.80823	6.12706	0.000245569	0.0235582
AT4G20780	3.63833	4.13664	0.000247026	0.0235842
ATCG00830	9.81055	8.30519	0.000248193	0.0235842
AT5G01820	5.18186	7.64634	0.000252187	0.0235988
ATCG00280	8.40305	6.69594	0.000252312	0.0235988
AT1G19540	6.13794	4.47787	0.000252968	0.0235988
ATCG00270	8.08392	6.4666	0.000253055	0.0235988
AT3G20110	-9.96578	0.779636	0.000256312	0.0236992
AT1G04577	-9.96578	4.23464	0.000260787	0.0236992
AT1G64680	4.16881	2.27969	0.000260936	0.0236992
AT1G03610	6.6404	5.33005	0.000261026	0.0236992
AT3G17668	2.93554	1.40484	0.000261057	0.0236992
AT4G27820	1.05412	1.76636	0.000261607	0.0236992
AT1G05190	7.94594	6.59642	0.000262405	0.0236992
AT3G48090	4.42234	5.54681	0.000265465	0.0238065
AT4G34881	10.1994	8.66761	0.000266298	0.0238065
AT1G80950	4.89436	6.04666	0.000267802	0.0238065
AT1G80530	4.97559	4.15538	0.000268343	0.0238065
AT3G08670	4.32898	3.07368	0.000271169	0.0238852
AT2G44350	6.2108	7.37756	0.000271612	0.0238852
AT5G42740	4.22956	4.93864	0.000273554	0.0238929
AT2G41940	6.40299	4.19861	0.000274084	0.0238929
AT4G00550	3.8514	4.86682	0.000276205	0.023933
AT4G21980	6.8911	8.38927	0.000277788	0.023933
AT5G18180	-0.0971013	1.58675	0.00027975	0.023933
AT3G56310	7.996	8.84119	0.000280652	0.023933
AT1G79700	5.85589	4.11436	0.000280847	0.023933
AT5G24490	8.20039	6.65628	0.000281705	0.023933
AT4G20870	5.77014	3.64224	0.000284764	0.0240908
AT3G59210	3.75394	4.49709	0.000287095	0.0241555
AT4G23400	9.80337	7.18803	0.000288381	0.0241555
AT1G23040	5.14751	6.23328	0.000290132	0.0241555
AT3G44610	4.35748	2.38158	0.000290348	0.0241555
AT4G18580	4.69587	6.1961	0.000293897	0.0243497
AT4G09570	4.04252	5.39101	0.000297709	0.0245641
AT2G23150	4.54416	5.89612	0.000299614	0.0246199
ATCG00490	7.77671	5.97007	0.000302835	0.024737
AT1G25150	5.66792	6.50238	0.000303506	0.024737
AT2G26410	-9.96578	-0.242074	0.000312687	0.0252214
ATCG00790	7.90325	6.46475	0.000313773	0.0252214
AT1G72080	-9.96578	0.127884	0.000316762	0.0252214
AT5G26690	2.47458	6.54669	0.000317979	0.0252214
AT2G36330	3.65734	4.51959	0.000318808	0.0252214
AT4G26540	3.50925	1.16745	0.00031917	0.0252214
AT5G44070	5.01579	6.13201	0.000320411	0.0252214
AT2G23790	6.02688	7.39583	0.000320998	0.0252214
ATCG01250	3.2977	1.85217	0.000321604	0.0252214
AT1G21528	-9.96578	2.26517	0.000322029	0.0252214
AT2G23130	4.86032	3.31088	0.000325556	0.0253984
AT3G61700	3.69413	2.23206	0.00032963	0.0254346
AT1G25055	6.02322	6.84519	0.000329927	0.0254346
AT2G26060	5.53311	5.09063	0.000331285	0.0254346
AT1G01090	8.1126	7.2822	0.000335997	0.0254346
AT4G04210	5.04953	6.01511	0.000337049	0.0254346
AT1G78230	2.74997	5.03685	0.000338197	0.0254346
AT2G37050	4.06953	2.72345	0.000340891	0.0254346
AT4G18760	4.52146	2.54688	0.000344414	0.0254346
AT5G50380	4.88211	5.75782	0.00034452	0.0254346
AT5G16170	2.47752	4.74934	0.00034576	0.0254346
AT5G22950	5.16522	6.25263	0.000346923	0.0254346
AT1G26440	4.08686	4.66448	0.000349293	0.0254346
AT3G02380	4.18866	1.6289	0.000353353	0.0254346
AT1G27300	7.51603	8.36796	0.000353502	0.0254346
AT5G20830	2.70873	6.1421	0.000353756	0.0254346
AT5G63810	4.92403	2.24141	0.000355721	0.0254346
AT5G56750	6.75873	5.95244	0.00035586	0.0254346
AT2G01008	2.83557	9.55256	0.00035591	0.0254346
AT2G43090	8.02963	8.66655	0.000357146	0.0254346
AT3G45010	4.58763	6.13131	0.000357821	0.0254346
AT3G50080	3.70582	4.4329	0.000357841	0.0254346
AT2G18050	8.66186	6.66798	0.000358509	0.0254346
AT4G37420	-9.96578	1.40354	0.000359993	0.0254346
AT3G17100	7.59831	6.28733	0.000360194	0.0254346
AT5G04250	2.50794	4.11548	0.000361069	0.0254346
AT3G09200	8.42253	8.84431	0.000362905	0.0254346
AT1G78620	4.87778	5.71929	0.000363978	0.0254346
AT3G02110	4.92207	2.678	0.000365061	0.0254346
AT3G15580	8.03158	8.53417	0.000365165	0.0254346
AT3G06430	5.22852	3.60098	0.000365538	0.0254346
AT5G07165	-9.96578	2.10671	0.000366531	0.0254346
ATCG00905	10.3501	8.87583	0.000367495	0.0254346
AT5G63500	5.09449	3.52518	0.000369707	0.0254346
AT1G24800	5.63258	6.44745	0.000371648	0.0254346
AT3G14120	2.9326	1.81548	0.000374196	0.0254346
AT1G80590	-9.96578	1.51702	0.00037432	0.0254346
ATCG00300	9.96429	8.4604	0.000374634	0.0254346
AT3G26510	8.29741	7.19634	0.000376549	0.0254346
AT1G34210	3.47199	2.55143	0.000377323	0.0254346
AT2G25790	3.5506	2.86553	0.000377542	0.0254346
AT1G64720	9.19548	8.06855	0.000378031	0.0254346
AT3G01310	5.42798	3.87902	0.00038255	0.0256019
AT3G56400	6.86105	8.91664	0.000383071	0.0256019
AT2G03890	7.96394	6.68983	0.000390434	0.0256214
AT5G01240	5.52166	2.50201	0.000391486	0.0256214
AT5G41700	6.22603	5.16451	0.000391491	0.0256214
AT1G05620	3.82243	6.02908	0.000392547	0.0256214
AT5G53120	3.60082	5.75341	0.000393603	0.0256214
AT1G35190	5.1299	6.49163	0.000393881	0.0256214
AT5G06870	7.45429	8.37113	0.000395377	0.0256214
AT5G66040	9.45637	7.47804	0.000398395	0.0256214
AT1G24881	5.04568	5.86183	0.000398578	0.0256214
AT3G22960	9.09813	7.46943	0.00039887	0.0256214
AT1G17200	5.74036	3.00897	0.000399796	0.0256214
AT4G29720	3.18915	2.02714	0.000403094	0.0256214
AT1G28330	8.72057	6.57636	0.000404622	0.0256214
AT5G60400	3.35354	2.73107	0.000405573	0.0256214
AT4G14930	4.69006	5.91903	0.000405595	0.0256214
AT3G16210	-9.96578	0.147753	0.000406661	0.0256214
AT2G44280	1.23115	2.24641	0.000407648	0.0256214
AT1G02816	6.19198	7.02469	0.000408564	0.0256214
AT1G34180	1.23944	2.58082	0.000408986	0.0256214
AT4G29810	5.53124	6.79727	0.000409167	0.0256214
AT1G27520	6.02062	4.66007	0.000411347	0.0256214
AT3G16770	11.4859	10.2543	0.000412641	0.0256214
AT3G14660	5.9293	4.81408	0.000412754	0.0256214
AT4G18990	-0.378003	3.41498	0.00041505	0.0256844
AT1G16470	5.38887	6.20716	0.000417341	0.0257241
AT3G23120	0.445847	3.94771	0.000418258	0.0257241
AT3G52430	2.86642	5.81164	0.000423355	0.0258556
AT5G48150	5.27908	4.38578	0.000423977	0.0258556
AT4G18710	7.80888	6.88697	0.000426559	0.0258556
AT5G44020	8.28451	5.14857	0.000428056	0.0258556
AT3G25780	2.5833	4.83683	0.000429484	0.0258556
AT4G18430	2.20637	5.64379	0.00042951	0.0258556
AT5G56140	7.80891	6.16386	0.000429786	0.0258556
AT3G06470	5.67408	6.32829	0.000430712	0.0258556
AT1G32127	3.64537	5.24192	0.000432148	0.0258644
AT2G23610	5.02967	3.90033	0.000436294	0.0258705
AT1G03457	2.57208	0.890745	0.000436539	0.0258705
AT2G24520	3.53356	2.82145	0.000437059	0.0258705
AT4G27130	9.88734	9.00265	0.000437411	0.0258705
AT2G16790	2.82803	4.8238	0.000440476	0.0259074
AT3G42180	-3.50279	0.120155	0.000440619	0.0259074
AT4G24972	5.15709	3.60184	0.000443254	0.0259861
AT2G24280	5.34044	3.29683	0.00044532	0.0259907
AT4G05050	8.632	9.78704	0.000445925	0.0259907
AT1G68840	7.65871	6.46248	0.000448499	0.0260309
AT2G21160	6.91361	7.71889	0.000451022	0.0260309
AT1G30050	-9.96578	-0.36697	0.000454035	0.0260309
AT2G45960	10.1167	8.78638	0.000456359	0.0260309
AT2G08760	-9.96578	4.67596	0.000457067	0.0260309
AT3G53260	4.65843	5.95907	0.000459252	0.0260309
AT5G45620	5.65801	6.20982	0.000459594	0.0260309
AT2G30170	2.43769	0.992586	0.000459696	0.0260309
AT3G02400	1.56738	3.48534	0.000459913	0.0260309
AT3G20490	1.81325	3.83763	0.000462179	0.0260309
AT5G01255	5.13145	6.89658	0.00046284	0.0260309
AT3G03890	5.60923	7.11952	0.000464181	0.0260309
AT1G25175	4.73511	3.00002	0.0004656	0.0260309
AT1G63640	2.31525	1.7333	0.000466019	0.0260309
AT1G78170	3.98056	1.17226	0.000466188	0.0260309
AT1G31970	5.60344	5.07947	0.000468564	0.0260309
AT5G55210	6.32845	5.05284	0.000469269	0.0260309
AT5G17760	3.79105	5.63573	0.000472896	0.0260309
AT2G46680	5.74043	7.73596	0.000474777	0.0260309
AT5G54640	6.03252	7.03099	0.000476918	0.0260309
AT5G51140	5.73931	5.07747	0.000479326	0.0260309
AT4G31290	7.02846	4.07691	0.000480101	0.0260309
AT3G09010	2.20298	4.64828	0.000483777	0.0260309
AT5G60780	-9.96578	-0.637675	0.000483834	0.0260309
AT4G31560	6.81031	5.63636	0.000485393	0.0260309
AT5G16730	6.02575	5.16983	0.000485653	0.0260309
AT4G24420	-9.96578	1.17816	0.000486227	0.0260309
AT5G62390	6.43695	6.91856	0.00048639	0.0260309
AT5G44340	8.72979	7.91315	0.000486723	0.0260309
ATCG01090	8.6604	6.94138	0.000488581	0.0260309
AT5G07470	7.88614	8.28505	0.000490087	0.0260309
AT1G20850	5.06671	2.12969	0.000490796	0.0260309
AT4G39070	6.04538	3.57775	0.000491931	0.0260309
AT5G37780	6.0552	6.96149	0.000492477	0.0260309
AT3G14050	5.9269	7.59805	0.000492804	0.0260309
AT1G08043	3.04768	4.16484	0.000493364	0.0260309
AT1G05070	6.14821	4.74489	0.000495711	0.0260309
AT5G40370	6.01335	7.33344	0.000496157	0.0260309
AT3G62290	11.1383	10.2884	0.00049745	0.0260309
AT1G18410	-9.96578	-2.35441	0.000498547	0.0260309
AT5G09620	5.69287	6.90581	0.000503392	0.0260589
AT4G15780	7.94899	6.28882	0.000503788	0.0260589
AT3G53990	5.83651	6.77534	0.000503898	0.0260589
AT1G72790	4.20359	5.72317	0.000506641	0.0260589
AT5G08290	6.72515	7.47598	0.00050683	0.0260589
AT2G07718	2.5183	1.36025	0.000508209	0.0260589
AT5G26610	4.32828	5.11793	0.000509041	0.0260589
AT3G02770	6.54297	7.28981	0.000509962	0.0260589
ATCG00530	7.3293	5.85275	0.000515193	0.0260589
AT2G46030	4.51598	6.6269	0.000515298	0.0260589
AT5G42825	8.19226	6.45317	0.00051678	0.0260589
AT1G67250	6.32662	7.38241	0.000517432	0.0260589
AT5G53250	3.35608	-0.92596	0.000518421	0.0260589
AT3G47675	5.32623	3.37876	0.000518449	0.0260589
AT1G42550	6.3836	4.13183	0.000519713	0.0260589
AT2G34310	3.6653	3.29201	0.000521462	0.0260589
AT1G11925	1.6254	5.16147	0.000522203	0.0260589
AT2G18440	7.73592	6.6209	0.000523918	0.0260589
AT1G16700	6.33044	7.07938	0.000526005	0.0260589
AT1G54270	7.4008	8.11464	0.000527004	0.0260589
AT2G34430	8.024	4.29564	0.00052761	0.0260589
AT5G42680	4.71346	3.44845	0.000527677	0.0260589
AT2G46430	3.19329	4.60231	0.000531493	0.026122
AT3G06345	6.76003	11.0677	0.000531559	0.026122
AT2G24740	-9.96578	-0.296916	0.000535839	0.0262531
AT2G20230	8.00701	7.24984	0.000537601	0.0262531
AT5G04820	3.29523	1.60842	0.000538155	0.0262531
AT3G47050	-9.96578	0.204607	0.000540256	0.0262617
AT2G25964	6.38185	4.35177	0.000542164	0.0262617
AT1G72160	6.59257	5.83332	0.000542262	0.0262617
AT5G56250	3.5304	4.47796	0.000546678	0.0262964
AT5G54260	2.45511	0.896623	0.000547636	0.0262964
AT4G00895	8.06348	8.91852	0.000548257	0.0262964
AT1G09280	5.47011	4.60645	0.000549318	0.0262964
AT3G47060	3.29115	4.83331	0.000549535	0.0262964
AT2G27830	7.2438	6.57481	0.00055786	0.026491
AT3G21230	1.7386	3.75546	0.000558481	0.026491
AT4G18830	3.49556	1.97022	0.000558855	0.026491
AT4G18070	4.14866	2.6264	0.000559757	0.026491
AT3G12230	-1.35705	3.29833	0.00056126	0.026491
AT2G47930	8.33799	5.74118	0.000561529	0.026491
AT3G12345	6.59056	5.56914	0.000568098	0.0266157
AT3G12510	2.68942	5.30821	0.000569536	0.0266157
AT3G46210	4.56808	3.68291	0.000569763	0.0266157
AT3G21810	2.40769	3.32172	0.000573373	0.0266157
AT3G48560	7.93891	6.38172	0.000574225	0.0266157
AT5G58090	6.29067	5.39711	0.000574721	0.0266157
AT5G53160	7.93143	6.40496	0.000576012	0.0266157
AT2G09250	-9.96451	2.30219	0.000576089	0.0266157
AT4G22220	7.97612	8.73819	0.00057612	0.0266157
AT4G18740	5.53818	2.89756	0.000583256	0.0268268
AT5G14602	-9.96578	1.24549	0.000583366	0.0268268
AT1G68920	3.92612	3.10614	0.000589942	0.0270671
AT3G17410	6.51922	7.23759	0.000593076	0.0271488
AT1G29195	2.70139	4.20816	0.000596116	0.0272132
AT5G35360	6.65523	5.44002	0.000597197	0.0272132
AT4G38460	7.28973	7.85796	0.00060249	0.0273921
AT3G60130	6.13193	7.65529	0.00060794	0.0275774
AT5G54160	6.44249	7.7969	0.000610074	0.0276117
ATCG00580	10.5962	8.90856	0.000614261	0.027732
AT5G18270	1.66421	4.84503	0.000616826	0.027732
AT3G10113	2.17955	0.128938	0.000616881	0.027732
AT1G49240	9.07633	8.33728	0.000619302	0.0277785
AT3G48530	8.60196	7.63656	0.000627492	0.0278546
AT3G19820	7.62413	5.56038	0.000629328	0.0278546
AT3G62650	8.53339	7.03518	0.000630179	0.0278546
AT4G34300	-9.96578	0.3615	0.000630792	0.0278546
AT5G13320	1.81971	6.01186	0.000631984	0.0278546
AT3G56350	-9.96578	2.37197	0.000632004	0.0278546
AT3G09470	5.81924	4.97393	0.000635748	0.0278546
AT5G39630	-9.96578	1.96408	0.000636055	0.0278546
AT5G41260	5.86279	4.23968	0.00063734	0.0278546
AT3G19970	2.40216	5.16053	0.000638805	0.0278546
AT2G29440	-0.441099	2.66276	0.000639359	0.0278546
AT2G18280	7.95547	7.05094	0.000639373	0.0278546
AT2G27000	-9.96578	-0.761603	0.000643447	0.0278546
AT2G16700	1.97416	3.82804	0.000643642	0.0278546
AT5G09600	5.84977	6.37205	0.00064378	0.0278546
ATCG00640	10.6022	9.22721	0.00064459	0.0278546
AT2G31260	3.77869	5.2878	0.000647344	0.0278546
AT4G35655	-9.96578	0.675464	0.000649293	0.0278546
AT1G60410	-9.96578	-0.0385587	0.000650306	0.0278546
AT5G43590	-9.96578	2.73743	0.000650989	0.0278546
AT2G10940	9.09342	6.64847	0.000651393	0.0278546
AT4G26270	3.10835	5.18144	0.000651561	0.0278546
AT2G03640	5.91746	4.12645	0.00065406	0.0279019
AT1G72410	4.3392	2.91896	0.000655758	0.027915
AT5G39950	8.1209	9.43596	0.000657556	0.0279322
AT5G18150	5.7428	6.46923	0.000660723	0.0279977
AT1G28130	2.95093	5.71714	0.000662519	0.0279977
AT2G04378	6.09879	4.60843	0.000664094	0.0279977
AT4G29230	-0.642959	2.97805	0.000665674	0.0279977
AT1G48440	6.77646	7.50949	0.000666079	0.0279977
AT5G17670	2.81872	1.0597	0.000669648	0.0280888
AT1G80460	5.46055	6.4024	0.000673085	0.028141
AT3G01420	5.44773	9.9008	0.0006737	0.028141
AT1G80820	-1.36382	1.91221	0.000677392	0.0282364
AT5G59430	4.78965	6.1286	0.000680611	0.0282542
AT3G32930	6.26855	5.32317	0.000680637	0.0282542
AT5G54770	9.78517	7.26453	0.000684185	0.0283428
AT5G39830	3.10439	2.19976	0.00068618	0.0283448
AT5G43170	4.31198	5.36765	0.00068706	0.0283448
AT4G33625	5.87716	4.12243	0.000694845	0.0286026
AT1G11310	5.97015	7.84047	0.000697204	0.0286026
AT4G38770	8.91874	5.48322	0.000697589	0.0286026
AT5G03170	4.48409	1.58679	0.000702168	0.0287149
AT2G43650	3.78366	3.36849	0.000704332	0.0287149
AT5G59290	5.81812	6.29598	0.000704624	0.0287149
AT1G60470	-9.96578	0.996076	0.000707146	0.0287592
AT2G34590	8.37743	6.57478	0.000712473	0.0288462
AT4G20820	1.67581	-0.389848	0.000716653	0.0288462
AT2G31141	-1.45166	2.27801	0.000719401	0.0288462
AT1G23640	-9.96578	0.166324	0.00072019	0.0288462
AT5G18310	5.84102	6.41099	0.00072036	0.0288462
AT3G12502	1.82921	4.43456	0.000722521	0.0288462
AT5G26740	6.88127	5.43841	0.000725305	0.0288462
AT2G28630	4.80444	2.50619	0.000727227	0.0288462
AT3G01680	3.69231	1.45083	0.000728057	0.0288462
AT1G65720	9.33789	9.66851	0.000728247	0.0288462
AT4G24470	4.73362	5.06949	0.000731339	0.0288462
AT5G55790	3.98808	3.01308	0.000731627	0.0288462
AT2G18710	7.29041	6.05879	0.00073293	0.0288462
AT3G02230	6.01116	7.28739	0.000733618	0.0288462
AT4G18253	0.822857	4.4761	0.00073706	0.0288462
AT3G59500	4.90942	5.5623	0.000738286	0.0288462
AT3G20820	7.93831	5.66455	0.000738804	0.0288462
AT5G20090	4.86412	5.70986	0.000740269	0.0288462
ATCG01010	5.41046	3.34041	0.000740631	0.0288462
AT3G21560	2.58794	4.81061	0.000740675	0.0288462
AT3G04630	3.42928	4.63389	0.000743263	0.0288462
AT1G59660	1.06608	2.78787	0.000746085	0.0288462
AT5G40670	5.42256	6.59574	0.000746731	0.0288462
AT2G24755	2.49957	1.66178	0.000748097	0.0288462
AT2G26400	1.45522	6.646	0.000749793	0.0288462
AT3G63130	4.05172	3.06143	0.000750898	0.0288462
AT5G67510	6.77287	7.34503	0.000751151	0.0288462
AT1G74140	-9.96578	1.55428	0.00075438	0.0288462
AT4G25540	-9.96578	-1.50988	0.000754416	0.0288462
AT5G22930	-9.96578	-0.209234	0.000754882	0.0288462
AT1G17550	3.95567	5.06413	0.000755133	0.0288462
AT1G55210	4.56886	6.29502	0.000756445	0.0288462
AT4G20110	4.8052	6.31188	0.000757359	0.0288462
AT3G51430	7.5295	8.33839	0.000758202	0.0288462
AT1G20010	6.42899	4.22064	0.000760909	0.0288731
AT2G17880	7.70423	5.09611	0.00076524	0.0288731
AT5G59030	6.42589	4.93663	0.000766038	0.0288731
AT3G02880	5.01362	5.87	0.000766227	0.0288731
AT2G39420	3.43962	5.22164	0.000766943	0.0288731
AT5G47140	3.67031	5.00736	0.00076895	0.0288731
AT4G36910	4.77846	3.72571	0.00076899	0.0288731
AT3G20540	3.57122	2.19856	0.000774735	0.0290345
AT3G05150	-0.110853	-9.96578	0.000778315	0.0290769
AT1G78880	5.49505	4.07292	0.000778767	0.0290769
AT1G44800	5.04067	7.22123	0.000782006	0.0291367
AT5G12410	4.7014	3.69105	0.000783277	0.0291367
AT5G37070	5.73798	6.91865	0.000787067	0.0292235
AT5G52120	5.08376	3.95783	0.000793205	0.0293838
AT4G34980	4.92432	3.16497	0.000794636	0.0293838
AT1G08173	-9.96578	2.00164	0.000795781	0.0293838
AT5G44130	8.34859	6.47388	0.000800038	0.0294867
AT2G20630	5.41166	6.44657	0.000803263	0.0295512
AT3G10850	7.85282	7.1723	0.000804807	0.0295538
AT5G08565	2.27501	3.68135	0.000807615	0.0296027
AT5G64380	4.32484	2.66143	0.000811341	0.0296661
AT3G56480	4.38932	3.02166	0.000812303	0.0296661
AT5G18030	1.43409	-1.50241	0.000819384	0.0297335
AT1G62480	13.4493	11.6116	0.000821416	0.0297335
AT5G25450	0.287546	2.17113	0.000822592	0.0297335
AT5G65730	6.85092	3.56798	0.000824638	0.0297335
AT3G27060	4.42976	7.05407	0.000826294	0.0297335
AT2G11225	3.44556	2.94779	0.000828908	0.0297335
AT3G20670	4.00357	5.71764	0.000833097	0.0297335
AT3G63120	4.20113	3.13113	0.00083364	0.0297335
ATCG00650	6.98249	6.09543	0.000836221	0.0297335
AT5G16510	4.95264	6.08153	0.000838837	0.0297335
AT2G04515	-1.49961	3.28623	0.000838857	0.0297335
ATCG00800	7.84366	6.59532	0.000840961	0.0297335
AT3G24430	3.93042	2.08846	0.000841291	0.0297335
AT5G14930	3.80174	4.60044	0.000841326	0.0297335
AT5G49420	-9.96578	0.881403	0.000841502	0.0297335
AT5G14910	6.86581	5.95726	0.000842818	0.0297335
AT5G65210	4.43662	5.34965	0.000845734	0.0297335
AT1G48150	-9.96578	0.531315	0.000848041	0.0297335
AT2G16460	4.24784	5.33292	0.000850989	0.0297335
AT3G51880	7.58307	6.45518	0.00085361	0.0297335
AT3G29770	2.44788	1.59077	0.000853639	0.0297335
AT2G01570	6.98697	5.66995	0.000854032	0.0297335
AT1G01540	5.0229	4.04673	0.000855353	0.0297335
AT4G18040	6.12768	6.9768	0.000855797	0.0297335
AT5G45310	3.82043	1.01153	0.000856078	0.0297335
AT5G11420	5.96098	3.52378	0.000856236	0.0297335
AT4G12690	4.48298	3.00809	0.000856558	0.0297335
AT1G12230	7.26988	6.04039	0.000860684	0.0297335
AT3G25860	6.73469	5.2109	0.000862159	0.0297335
AT1G79930	4.93583	5.62912	0.000862791	0.0297335
AT5G67245	5.25893	6.21334	0.000864174	0.0297335
AT1G36380	5.67718	6.12595	0.000864214	0.0297335
AT5G25920	-9.96578	0.171456	0.000864959	0.0297335
AT4G14380	1.5809	-9.96578	0.000866928	0.0297335
AT5G22640	4.18498	2.7074	0.000867377	0.0297335
AT1G30900	1.07934	3.77825	0.000868968	0.0297335
AT3G10590	-9.96578	1.84478	0.000869018	0.0297335
AT1G17140	3.87113	1.82915	0.000872178	0.0297908
AT2G18480	-1.13356	0.677601	0.00087391	0.0297992
AT1G23800	2.14766	5.7787	0.000876428	0.0298015
AT5G57870	6.43351	6.04188	0.000877322	0.0298015
AT2G15050	3.29003	1.3119	0.000878439	0.0298015
AT2G33380	6.98219	9.5844	0.000881321	0.0298414
AT5G57480	1.946	3.57829	0.000882591	0.0298414
AT1G26930	4.48126	6.44714	0.000884388	0.0298515
AT3G47600	3.37022	1.15605	0.000887297	0.0298515
AT1G48210	3.91091	4.95527	0.0008879	0.0298515
AT3G47850	5.25293	5.99788	0.000888846	0.0298515
AT1G07630	4.18891	5.40582	0.000891162	0.0298792
AT5G64810	-0.823665	4.20729	0.000896934	0.0299716
AT4G19865	1.50189	-0.0755108	0.000898083	0.0299716
AT5G43270	3.78583	2.67664	0.000899173	0.0299716
AT3G28860	5.3228	4.07637	0.000899896	0.0299716
AT1G53700	1.86988	-1.98564	0.000902009	0.0299826
AT2G34810	4.01319	6.51402	0.000905048	0.0299826
AT1G29800	4.39414	5.60029	0.000905815	0.0299826
AT3G04190	-9.96578	0.559531	0.000906853	0.0299826
AT3G07010	3.99941	2.13052	0.000907967	0.0299826
AT1G21750	6.7784	7.86654	0.000909197	0.0299826
AT1G01560	1.98668	4.60909	0.00091739	0.0302029
AT4G08470	5.17487	5.93896	0.000919607	0.0302029
AT5G13570	5.01235	4.40936	0.000920399	0.0302029
AT2G16900	3.24372	3.79403	0.000924928	0.0302266
AT3G07650	6.19772	5.06932	0.000925321	0.0302266
AT3G62380	-9.96578	-0.36185	0.00092698	0.0302266
AT1G25098	6.06368	4.32536	0.000927151	0.0302266
ATCG01080	6.02599	4.67844	0.00093004	0.0302716
AT5G63900	-9.96578	0.367718	0.000932129	0.0302904
AT5G49960	1.67482	0.631262	0.000936766	0.0303671
ATCG00780	7.38656	6.03573	0.000940059	0.0303671
AT2G31400	5.30794	6.42888	0.000940282	0.0303671
AT5G16830	6.13497	7.11558	0.000940547	0.0303671
AT1G65590	3.8665	4.57148	0.000944584	0.0304484
AT3G44100	5.86506	6.64706	0.000948673	0.0304508
AT3G51970	2.44788	4.16097	0.000949768	0.0304508
AT5G14240	7.92401	6.9672	0.00095141	0.0304508
AT4G28070	2.70639	1.09915	0.0009518	0.0304508
AT3G45430	-0.539346	-9.96578	0.000957441	0.0304508
AT5G64540	-9.96578	0.274902	0.000958461	0.0304508
AT4G03430	4.52684	5.55996	0.000965738	0.0304508
AT4G38690	6.68425	3.81069	0.00096658	0.0304508
AT5G60180	-9.96578	0.00140382	0.00096705	0.0304508
AT5G27400	4.49023	3.16422	0.000967282	0.0304508
AT4G39950	5.95577	8.706	0.00096983	0.0304508
AT1G64105	4.5921	5.68641	0.00097108	0.0304508
AT5G66090	5.83468	4.77054	0.000974491	0.0304508
AT1G07510	2.64	3.76611	0.000975656	0.0304508
AT1G55360	6.45677	4.83788	0.000976103	0.0304508
AT4G37150	4.64505	7.66228	0.00097636	0.0304508
AT4G02430	4.35604	2.97913	0.000976711	0.0304508
AT5G59230	-9.96578	2.71727	0.000977117	0.0304508
AT5G08150	2.27306	0.453648	0.00097832	0.0304508
AT5G49525	0.319513	2.97874	0.000978536	0.0304508
AT3G05250	5.1739	4.72194	0.000978897	0.0304508
AT2G19160	3.17877	4.51567	0.000980609	0.0304508
AT1G08947	-9.96578	3.04967	0.000980731	0.0304508
AT3G57870	7.93996	8.55486	0.000981713	0.0304508
AT2G26310	1.51841	3.38824	0.000982626	0.0304508
AT2G37760	4.16795	6.13666	0.000986212	0.0304536
AT1G29390	5.69164	4.87675	0.00098664	0.0304536
AT1G47128	9.70836	11.0408	0.000990788	0.0304536
AT3G28600	-9.96578	0.79545	0.000991357	0.0304536
AT4G11890	4.16504	5.88325	0.000991988	0.0304536
AT4G27585	4.21117	5.66993	0.000992877	0.0304536
AT1G15772	-9.96578	0.23697	0.000994461	0.0304536
AT3G48360	7.85911	4.78801	0.000995955	0.0304536
AT1G77440	5.60044	6.07474	0.000996486	0.0304536
AT1G01010	3.30584	5.12348	0.000997905	0.0304536
AT5G01830	2.42142	3.58494	0.00100342	0.0305508
AT5G54110	5.14671	5.72786	0.00100526	0.0305508
AT5G64410	5.12979	4.64386	0.00100585	0.0305508
AT5G54510	4.59371	7.52257	0.00100719	0.0305508
AT4G11910	5.65525	7.18416	0.00100871	0.0305508
AT3G02630	5.0573	4.12769	0.00101351	0.0306498
AT5G04190	4.72005	1.96214	0.00101578	0.0306723
AT5G25540	3.81292	4.88947	0.00102427	0.0308305
AT1G54740	7.97997	6.66544	0.00102433	0.0308305
AT3G14370	1.50586	-9.96578	0.00102563	0.0308305
AT1G25560	8.02267	6.88261	0.00102912	0.0308889
AT1G15270	8.80485	9.56347	0.00103472	0.030983
AT4G39404	-9.96578	2.51451	0.00103636	0.030983
AT3G58530	4.86857	3.76138	0.00103689	0.030983
AT4G35300	4.11092	3.27052	0.00103897	0.0309991
AT3G60010	-9.96578	2.90923	0.0010419	0.0310167
AT1G67700	6.7286	5.46472	0.00104266	0.0310167
AT4G34510	-9.96578	-0.905452	0.00104475	0.0310329
AT1G31420	5.79105	4.67928	0.00104741	0.0310659
AT1G47750	4.76611	5.50755	0.00104957	0.0310839
AT3G13790	5.25389	7.37461	0.00105243	0.0311226
AT2G31880	6.79698	8.16745	0.00105466	0.0311427
AT1G12440	8.63164	7.36421	0.00105662	0.0311548
AT4G02940	5.55834	6.87661	0.00106323	0.0312388
AT1G09400	0.0765304	2.41498	0.00106456	0.0312388
AT1G64390	3.54057	1.54772	0.00106639	0.0312388
AT4G36195	5.57642	6.2295	0.0010689	0.0312388
AT1G75800	8.10901	5.85338	0.00106984	0.0312388
AT4G30430	-1.53751	1.82304	0.00107005	0.0312388
AT1G06550	3.21199	4.65336	0.00107108	0.0312388
AT1G54570	4.39006	7.05521	0.00107484	0.0312388
AT5G19120	9.89959	8.4226	0.00107534	0.0312388
AT1G30360	6.96575	4.96214	0.00107575	0.0312388
AT5G42720	3.19674	2.69267	0.0010772	0.0312388
AT1G58684	6.70206	7.23174	0.00108059	0.0312388
AT4G00400	4.11865	1.09861	0.00108306	0.0312388
AT5G45510	5.67098	7.1336	0.00108518	0.0312388
AT1G02360	2.05303	5.34977	0.00108586	0.0312388
AT1G62380	8.56249	10.4048	0.00108744	0.0312388
ATCG00340	11.4635	9.44487	0.00108857	0.0312388
AT5G38830	5.70967	6.60932	0.00108858	0.0312388
AT1G60950	9.16295	7.64195	0.00108907	0.0312388
AT3G53930	2.15361	3.58349	0.00109345	0.0312797
AT5G03615	8.22822	5.23319	0.00109488	0.0312797
AT3G06070	4.34633	1.97388	0.0010971	0.0312797
AT3G53670	5.49602	6.30989	0.00109866	0.0312797
AT1G69252	8.13649	6.34334	0.00109968	0.0312797
AT1G29100	1.36362	7.17954	0.00110131	0.0312797
AT5G09978	-9.96578	0.743566	0.00110405	0.0312797
AT5G20020	8.03787	8.60968	0.00110552	0.0312797
AT2G01080	5.66363	3.8041	0.00110604	0.0312797
AT1G11330	2.3021	4.23053	0.00110656	0.0312797
AT3G55020	4.34907	3.5078	0.00110909	0.0312797
AT3G26590	3.30878	4.79755	0.00110922	0.0312797
AT5G45360	7.24526	6.49827	0.00111207	0.03128
AT1G52770	-9.96578	0.71332	0.00111235	0.03128
AT4G04890	4.11088	2.301	0.00111621	0.0313445
AT5G08750	3.39435	4.29541	0.00112176	0.0313975
AT1G20190	4.28825	1.49431	0.00112279	0.0313975
AT4G38940	3.9303	5.12213	0.00112373	0.0313975
AT4G08460	5.23236	4.94132	0.00112523	0.0313975
AT5G07600	-9.96578	0.41898	0.00112628	0.0313975
AT5G07780	-9.96578	-0.523656	0.00112787	0.0313975
AT3G06590	4.6405	4.18851	0.00113164	0.0313975
AT5G19400	4.80581	5.87172	0.00113261	0.0313975
AT5G25240	5.00457	2.41143	0.00113303	0.0313975
AT3G10410	6.3565	6.97379	0.00113762	0.0313975
AT5G39590	7.17274	7.49405	0.00113818	0.0313975
AT4G37520	9.51379	11.181	0.00113982	0.0313975
AT1G58983	6.73408	7.26663	0.00114245	0.0313975
AT4G23870	5.71331	2.48453	0.00114268	0.0313975
AT4G37300	7.46568	5.20089	0.00114311	0.0313975
AT4G00585	5.80162	6.46397	0.00114315	0.0313975
AT4G33300	5.80214	6.78601	0.00114582	0.0314279
AT1G03870	8.53598	6.2302	0.00115002	0.0314589
AT2G28450	4.52257	3.15063	0.00115009	0.0314589
AT3G47550	4.85044	5.71348	0.0011547	0.0315419
AT5G03240	11.3657	10.1137	0.00115879	0.0316106
AT4G16146	3.42256	5.24261	0.00116169	0.0316466
AT3G01560	5.89023	4.80792	0.00117209	0.0318865
AT1G67510	2.1698	0.562356	0.00117458	0.0319109
AT3G05510	3.59721	3.10235	0.00117995	0.0319154
AT4G06744	3.77727	5.95054	0.00118094	0.0319154
AT5G41685	6.65183	7.19776	0.00118305	0.0319154
AT5G56150	3.71748	5.33175	0.00118404	0.0319154
AT1G51660	4.13744	5.22115	0.00118503	0.0319154
ATCG00680	7.71217	6.29638	0.00118579	0.0319154
AT3G23760	5.64327	3.29314	0.00118778	0.0319154
AT2G02050	7.50927	8.29898	0.0011884	0.0319154
AT5G17860	5.95504	7.13862	0.00118907	0.0319154
AT4G16410	7.43148	6.21508	0.00119248	0.0319211
AT4G32060	7.33876	6.62925	0.00119389	0.0319211
AT1G66040	0.796376	3.84921	0.00119406	0.0319211
AT4G12980	2.56206	0.0251247	0.00119611	0.0319335
AT2G18250	5.96267	5.4599	0.00119962	0.0319681
AT1G66260	5.88219	6.32075	0.0012006	0.0319681
AT2G20030	0.218285	2.76443	0.00120363	0.0319758
AT1G05470	1.00453	-1.63778	0.00120477	0.0319758
AT2G15960	9.87371	8.56428	0.00120652	0.0319758
AT1G43650	1.15875	-1.68164	0.00120727	0.0319758
AT3G62780	0.501125	2.00591	0.00121023	0.0319767
AT1G30040	2.21939	4.66502	0.00121049	0.0319767
AT2G05910	2.54494	4.55412	0.00121769	0.0320768
AT4G09030	7.99117	9.24073	0.00121979	0.0320768
AT2G44890	-9.96578	0.214085	0.00122021	0.0320768
AT4G26060	4.71029	6.06019	0.001223	0.0320768
AT5G60230	2.96839	2.01493	0.00122521	0.0320768
AT1G72980	-9.96578	0.0493919	0.00122741	0.0320768
AT3G61200	7.03269	7.54165	0.00122838	0.0320768
AT5G10350	3.76394	3.17349	0.00123064	0.0320768
AT2G01420	4.32593	1.93192	0.00123278	0.0320768
AT5G22390	1.00371	0.202425	0.00123367	0.0320768
AT5G10270	4.52848	5.24845	0.00123535	0.0320768
AT4G35180	-0.0829121	2.66335	0.00123544	0.0320768
AT5G24000	1.72875	0.46908	0.00123545	0.0320768
AT3G07810	4.88812	5.41841	0.00123685	0.0320768
AT5G45370	0.572894	1.78927	0.00123828	0.0320768
AT4G27900	4.28672	3.12896	0.00124005	0.0320813
AT3G52840	5.19897	2.82723	0.00124954	0.0322814
AT4G14385	3.60905	2.90251	0.00125101	0.0322814
AT2G25800	4.9446	3.94609	0.00125651	0.0323817
AT3G12710	4.4736	2.56129	0.00126462	0.0324997
AT2G39360	3.72869	4.62895	0.00126586	0.0324997
AT4G17920	-9.96578	2.17151	0.00126595	0.0324997
AT5G17650	4.64683	6.84776	0.00126854	0.0325246
AT4G09670	5.30225	4.28323	0.00127223	0.0325501
AT1G74590	3.08915	5.46994	0.00127343	0.0325501
AT1G15180	3.56806	0.951965	0.00127772	0.0325501
AT4G18340	1.96095	0.34981	0.00128015	0.0325501
AT3G60640	4.33324	4.99603	0.00128078	0.0325501
AT5G14490	-9.96578	-0.465553	0.00128147	0.0325501
AT4G35260	6.30872	7.23842	0.00128288	0.0325501
AT4G01370	4.70785	5.33144	0.00128543	0.0325501
AT5G23350	4.66072	1.82841	0.00128633	0.0325501
AT1G19850	2.92147	4.65151	0.00128653	0.0325501
AT3G13570	5.60115	4.84661	0.00128739	0.0325501
AT3G04090	7.06319	7.7217	0.00129533	0.0326356
AT3G29370	3.12323	-0.656887	0.00129724	0.0326356
AT5G44565	-0.636065	1.77214	0.00129786	0.0326356
AT3G26900	6.36802	5.53998	0.00129865	0.0326356
AT5G39090	1.11464	2.77244	0.00129891	0.0326356
AT2G13810	-9.96578	1.34518	0.00130289	0.0326529
AT3G14415	7.4357	6.05857	0.00130383	0.0326529
AT5G56570	-9.96578	-0.0329732	0.00130472	0.0326529
AT5G01610	3.88632	5.00865	0.00130612	0.0326529
AT1G49975	3.64646	2.26741	0.00131108	0.0327167
AT1G10480	-9.96578	-0.957635	0.00131269	0.0327167
AT2G40160	0.500054	-0.43299	0.00131356	0.0327167
AT5G09800	1.8936	3.26627	0.00131557	0.0327261
AT5G62460	4.79908	5.82907	0.00131929	0.0327359
AT5G41170	-2.02896	0.867058	0.00132121	0.0327359
AT2G39530	1.9939	5.13088	0.00132141	0.0327359
AT5G24650	5.90541	6.90665	0.0013225	0.0327359
AT1G59359	6.58875	7.12601	0.00132876	0.0328111
AT1G11890	4.96848	5.57314	0.00133062	0.0328111
AT1G12420	4.153	3.32805	0.00133167	0.0328111
AT4G34230	6.11307	7.4995	0.00133208	0.0328111
AT1G54530	-1.51114	1.5694	0.00133609	0.0328254
AT4G36980	6.43643	5.63189	0.00133769	0.0328254
AT3G46590	4.82372	4.154	0.00133818	0.0328254
ATCG00900	11.1592	9.89272	0.00133921	0.0328254
AT1G70780	7.99169	8.61933	0.00134143	0.0328396
AT5G19530	5.0711	2.03245	0.00134482	0.0328825
ATCG00950	12.9554	12.2828	0.00134885	0.0329331
AT2G24460	-9.96578	-0.164602	0.00135032	0.0329331
AT5G50090	-0.659706	0.984851	0.00135386	0.0329331
AT3G61630	5.82144	4.68708	0.00135852	0.0329331
AT1G45229	0.359824	-1.52797	0.00136031	0.0329331
AT3G02360	6.11124	6.62339	0.00136296	0.0329331
AT5G18170	8.08285	7.09097	0.00136425	0.0329331
AT3G07390	5.77863	6.70156	0.00136473	0.0329331
AT5G47610	5.34953	1.98565	0.0013648	0.0329331
AT4G37430	4.73503	8.13503	0.00136498	0.0329331
AT5G45390	6.71775	7.51826	0.00136622	0.0329331
AT1G31885	-1.92605	0.960098	0.0013666	0.0329331
AT2G01810	-9.96578	-0.694391	0.00136894	0.0329499
AT1G05385	5.18245	4.24409	0.00137272	0.0329502
AT1G58200	4.44643	5.58888	0.00137314	0.0329502
AT4G21610	3.39097	4.48501	0.00137388	0.0329502
AT3G06650	5.89692	5.27556	0.0013773	0.0329927
AT1G50690	-9.96578	0.0426704	0.00138045	0.0330288
AT3G15095	4.24253	2.4545	0.0013828	0.0330455
AT3G21700	2.22856	3.93184	0.0013864	0.0330685
AT3G26650	9.98051	8.42349	0.00138838	0.0330685
AT5G23340	6.03714	6.55544	0.00138871	0.0330685
AT4G21860	7.79991	6.80045	0.00139223	0.0330775
AT5G48900	4.4972	1.79126	0.0013924	0.0330775
AT3G62750	2.77494	0.557453	0.00139404	0.0330775
AT5G66330	2.66587	0.500003	0.00140158	0.0332172
AT4G32070	4.79747	6.18815	0.00140786	0.0332497
AT1G16390	2.37547	0.178717	0.001409	0.0332497
AT4G14365	5.00864	7.1259	0.00140943	0.0332497
AT3G18800	3.84724	2.94226	0.00140959	0.0332497
AT4G38520	5.93279	4.8982	0.00141205	0.0332623
AT5G06280	5.32779	4.63949	0.00141344	0.0332623
AT1G53310	5.26467	6.69652	0.00141549	0.0332716
AT5G64040	9.73504	7.862	0.00141744	0.0332774
AT2G33810	5.48946	2.92726	0.00141906	0.0332774
AT4G34620	9.72322	8.22279	0.0014313	0.0335253
AT2G19570	5.27794	7.01117	0.00144175	0.0337231
AT1G20110	5.1759	6.10927	0.00144311	0.0337231
AT2G29670	4.46325	3.8082	0.00144694	0.033766
AT1G61900	5.9772	4.33955	0.00144832	0.033766
AT5G48400	1.76978	4.35058	0.00145203	0.0338132
AT2G07050	4.97818	4.24268	0.00146029	0.0339567
AT5G20520	6.89497	6.08915	0.00146158	0.0339567
AT2G31200	6.42503	7.3819	0.00147113	0.0341391
AT3G20015	2.92312	1.22108	0.00147447	0.034177
AT1G04120	3.15477	4.06989	0.00147941	0.034252
AT1G17530	6.5881	6.13618	0.00148725	0.0343937
AT3G07460	8.38004	7.08206	0.00149045	0.0344248
AT2G47170	6.58287	6.73755	0.00149203	0.0344248
AT2G24640	2.96918	4.15812	0.00149501	0.034454
AT1G67360	4.2799	6.76499	0.00149829	0.0344898
AT2G03120	6.21152	6.85059	0.00150213	0.0345386
AT4G37310	4.98873	7.06489	0.00150643	0.0345979
AT1G75840	5.98768	5.50094	0.00151793	0.034822
AT5G51940	5.77456	6.23233	0.00152063	0.0348442
AT5G61670	5.98596	6.62293	0.00153334	0.0350711
AT1G09770	6.62426	5.83821	0.00153575	0.0350711
ATCG00160	6.76401	5.70364	0.00153642	0.0350711
AT3G26300	5.02793	3.65859	0.00154112	0.0350711
AT1G56280	8.59653	7.55022	0.00154188	0.0350711
AT5G56530	3.17481	1.25527	0.001542	0.0350711
AT5G10650	4.23116	5.34355	0.00154365	0.0350711
AT4G26200	3.11254	5.39197	0.00154453	0.0350711
AT5G14740	5.78363	2.20203	0.00154961	0.0350918
AT2G42580	5.61627	4.52349	0.00155032	0.0350918
AT1G09815	5.4121	6.79935	0.00155069	0.0350918
AT3G51860	5.61313	7.63791	0.001553	0.0351045
AT1G33730	-9.96578	2.94762	0.00155756	0.0351135
AT5G14690	2.72371	0.949261	0.00155809	0.0351135
AT2G25310	6.32821	5.52548	0.00155966	0.0351135
AT5G15850	6.80302	6.03653	0.00156041	0.0351135
AT2G28930	3.98829	2.51813	0.00156592	0.0351861
AT5G45820	3.04788	-0.575524	0.00156718	0.0351861
AT5G48720	2.74198	4.91028	0.00156889	0.0351861
AT1G13830	1.8303	3.84636	0.00157107	0.0351955
AT4G35090	8.16855	5.98731	0.00157727	0.035295
AT1G62660	4.95223	6.62941	0.00158445	0.0353448
AT5G38420	9.55908	6.66306	0.00158521	0.0353448
AT1G56560	2.62805	3.72122	0.00158541	0.0353448
AT4G33000	2.52743	0.395726	0.00158671	0.0353448
AT5G49990	3.49715	2.2436	0.00158935	0.0353448
AT4G15470	7.20559	7.92205	0.00159073	0.0353448
AT3G06750	7.51608	5.49696	0.00159208	0.0353448
AT2G30860	9.14183	10.0965	0.00159538	0.0353448
AT2G18600	2.96649	4.79513	0.00159707	0.0353448
AT1G72645	5.74226	3.4493	0.00159713	0.0353448
AT3G61550	3.24649	1.19148	0.00159894	0.0353459
AT5G51545	5.63775	4.19151	0.00160081	0.0353483
AT2G38870	6.29352	7.79199	0.00160864	0.0354542
AT3G52730	4.77317	5.71401	0.00161056	0.0354542
AT1G17720	4.03786	4.56333	0.00161272	0.0354542
AT5G27320	4.20206	3.69294	0.00161381	0.0354542
AT4G25170	7.52513	8.2609	0.00161654	0.0354542
AT1G07570	4.6697	2.70747	0.00161655	0.0354542
AT5G61790	5.9768	7.13768	0.00161966	0.0354542
AT2G17920	-9.96578	-1.00129	0.00161991	0.0354542
AT5G05970	2.30409	1.59151	0.00162152	0.0354542
AT3G51950	5.4409	4.22939	0.00162724	0.0355391
AT5G62150	3.49309	5.11444	0.00163065	0.0355391
AT1G07220	2.77607	4.15457	0.00163211	0.0355391
AT2G01620	5.44735	4.6445	0.00163436	0.0355391
AT5G56980	5.3864	6.75562	0.00163502	0.0355391
AT1G30710	-9.96578	-0.381056	0.00163604	0.0355391
AT4G33740	4.86713	3.64852	0.00164386	0.0356233
AT5G42300	7.12209	8.45719	0.00164602	0.0356233
AT1G22882	4.4506	5.24092	0.00164758	0.0356233
AT5G26742	6.54876	5.55854	0.0016485	0.0356233
AT2G45180	12.317	9.46851	0.00165324	0.0356233
AT4G21105	6.47952	7.25184	0.00165338	0.0356233
AT3G27430	5.61165	6.4719	0.00165405	0.0356233
AT3G06210	4.11179	2.74257	0.00165413	0.0356233
AT5G50010	-1.11668	-9.96578	0.00166129	0.0357246
AT1G78265	5.92184	4.38889	0.00166353	0.0357246
AT4G23170	4.61107	6.37807	0.00166495	0.0357246
AT4G18596	-9.9657	-1.39245	0.00167388	0.0357246
AT5G57800	4.6994	2.8002	0.00167607	0.0357246
AT1G26650	4.72031	3.97642	0.00167633	0.0357246
AT1G09740	5.93736	7.74574	0.00167791	0.0357246
AT4G37070	-0.449099	3.17179	0.00168264	0.0357246
AT5G52190	6.54617	4.60763	0.00168444	0.0357246
AT2G34690	7.19638	6.64669	0.00168481	0.0357246
AT1G13380	6.15774	4.71597	0.00168708	0.0357246
AT3G61530	3.61524	4.40406	0.00168905	0.0357246
AT5G13090	5.1083	4.5787	0.00168912	0.0357246
ATCG00380	7.74313	6.51045	0.00169124	0.0357246
AT1G64640	6.85386	4.2094	0.0016928	0.0357246
AT3G58450	-9.96578	0.931596	0.00169287	0.0357246
AT5G41800	3.92431	5.28805	0.00169335	0.0357246
AT3G01650	4.28099	5.59935	0.00169366	0.0357246
AT1G78020	5.26846	1.90836	0.00169448	0.0357246
AT1G54290	5.01174	5.57089	0.00169585	0.0357246
AT1G18100	-9.96574	-0.0725766	0.0016964	0.0357246
AT2G26140	5.5055	6.32725	0.00169803	0.0357246
AT3G29200	5.15063	6.22814	0.00170434	0.0358197
AT1G51680	5.66899	6.73078	0.00170903	0.0358807
AT5G47780	5.97208	5.31945	0.00171663	0.0360026
AT3G19910	5.89019	6.44189	0.00171891	0.0360063
AT5G47820	4.59268	3.29132	0.00172169	0.0360063
AT4G14550	3.12476	-0.622402	0.00172265	0.0360063
AT1G68010	7.47992	4.58807	0.00172399	0.0360063
AT5G10860	8.98729	7.97269	0.00173791	0.036148
AT3G01990	-0.367345	1.03951	0.00173838	0.036148
AT5G01530	9.61184	8.38538	0.00173864	0.036148
AT1G54710	3.61728	5.3922	0.00173877	0.036148
AT1G26970	-9.96578	-0.723146	0.00174134	0.036148
AT5G19900	4.08076	4.98231	0.00174159	0.036148
AT1G70520	4.23811	5.51	0.00174916	0.0362676
AT1G55675	5.17153	3.95305	0.00175102	0.0362685
AT1G01470	5.69611	6.68549	0.00175346	0.0362816
AT1G27000	6.54432	7.28202	0.00175725	0.0363225
AT4G38545	2.53849	1.08891	0.00176068	0.036336
AT3G25290	5.09957	6.69114	0.00176434	0.036336
AT5G62940	2.36244	0.218308	0.00176499	0.036336
AT3G26180	6.02646	7.54103	0.00176615	0.036336
AT3G52190	3.77773	4.63247	0.00176908	0.036336
AT5G52200	4.64647	5.67678	0.00176932	0.036336
AT1G77930	5.01428	5.86448	0.00177176	0.036336
AT1G73270	-9.96578	-0.0824829	0.0017724	0.036336
AT1G61780	6.29375	7.08129	0.0017764	0.0363792
AT1G15260	4.65152	1.89969	0.00177813	0.0363792
AT3G43610	1.64135	0.288689	0.00178288	0.0364242
AT1G72610	10.9308	8.20068	0.00178397	0.0364242
AT5G67490	7.68223	8.33117	0.00178784	0.0364661
AT1G71040	4.93969	5.92453	0.00179413	0.0365087
AT3G11150	2.71164	4.86626	0.00179521	0.0365087
AT5G02120	6.77124	5.08099	0.00179539	0.0365087
AT2G46250	3.82246	1.3517	0.00179897	0.0365177
AT5G18380	9.28735	8.89269	0.00179948	0.0365177
AT3G10915	3.6391	4.045	0.00180696	0.0365765
AT5G63060	1.68319	2.84795	0.00180727	0.0365765
AT5G49710	4.426	5.4119	0.00180926	0.0365765
AT1G67265	4.9709	2.28537	0.00181266	0.0365765
AT1G51060	5.79468	6.67632	0.00181323	0.0365765
AT2G26210	6.01317	5.05464	0.00181405	0.0365765
ATMG00210	4.58262	3.91965	0.00181627	0.0365765
ATCG01230	11.4119	10.0223	0.00182032	0.0365765
AT5G19940	8.03653	6.4293	0.00182043	0.0365765
AT2G41820	2.53539	1.20191	0.00182062	0.0365765
ATCG01240	10.4553	9.25182	0.00182691	0.036611
AT3G04730	7.61576	6.04208	0.00182777	0.036611
AT5G64790	-2.75527	1.16823	0.00182848	0.036611
AT2G40085	4.23091	2.65762	0.00182964	0.036611
AT2G44420	3.28279	4.30813	0.00183442	0.0366673
AT5G23750	5.58124	2.35446	0.00183767	0.0366673
AT4G31240	3.87058	4.61867	0.00183794	0.0366673
AT3G24140	4.48537	3.38902	0.00184478	0.0367537
AT5G02790	6.73448	7.83036	0.00184593	0.0367537
AT5G24160	4.25567	6.43906	0.00184994	0.0367969
AT5G48230	6.38825	5.6296	0.00185663	0.0368665
AT5G52580	4.11593	4.95141	0.00185858	0.0368665
AT1G17070	1.835	2.3519	0.00185895	0.0368665
AT2G07689	3.1235	2.11424	0.00186269	0.0369041
AT4G25700	5.47578	6.66602	0.00187356	0.036956
AT1G02335	4.1646	0.828883	0.00187471	0.036956
AT1G72010	5.83824	5.06187	0.00187532	0.036956
AT1G65510	4.8722	6.39565	0.00187611	0.036956
AT3G25910	7.62628	7.00095	0.00187705	0.036956
AT5G09920	5.53647	6.24213	0.00187987	0.036956
AT1G18590	3.89212	4.89316	0.00187993	0.036956
AT3G61780	2.32861	1.23342	0.0018838	0.036956
AT2G05320	3.40674	4.20613	0.00188788	0.036956
AT1G51710	4.85655	5.77551	0.00188842	0.036956
AT5G22050	5.00234	4.07232	0.00188845	0.036956
AT1G15790	3.4752	4.82751	0.00189327	0.036956
AT4G23820	6.56209	4.93547	0.00189344	0.036956
AT4G25050	6.36795	5.48828	0.00189454	0.036956
AT1G28480	3.11052	5.46559	0.00189465	0.036956
AT1G06620	3.20178	5.29765	0.00189574	0.036956
AT1G04940	5.92479	5.32006	0.00189664	0.036956
AT1G17210	6.03198	5.6209	0.00189944	0.0369716
AT4G22290	4.87799	3.34738	0.00190113	0.0369716
AT4G27080	4.51563	5.12825	0.00190731	0.0370558
AT2G37040	5.69968	6.99877	0.00191273	0.0371038
AT4G30910	5.25662	3.19721	0.00191349	0.0371038
AT1G20650	5.31518	2.98562	0.00192098	0.0371897
AT2G17550	4.21011	3.46252	0.00192162	0.0371897
AT4G03205	3.01803	1.16049	0.00192576	0.0372338
AT4G23810	3.9115	4.5602	0.00192775	0.0372364
AT1G47200	5.47654	6.10073	0.00193027	0.0372492
AT2G42380	2.85391	-1.06109	0.00193215	0.0372497
AT1G52342	5.62729	6.56259	0.0019394	0.0373042
AT2G37770	2.45611	5.63144	0.00194263	0.0373042
AT3G43850	4.66905	2.68636	0.0019441	0.0373042
AT3G01940	1.92524	-1.24313	0.00194422	0.0373042
AT5G48370	2.78511	3.64616	0.00194484	0.0373042
AT5G59440	5.73038	4.50215	0.00194698	0.0373042
AT1G76040	1.30973	3.18816	0.00195006	0.0373042
AT1G66100	2.57947	-0.792898	0.00195333	0.0373042
AT5G05110	7.09489	7.78279	0.00195685	0.0373042
AT2G28700	-9.96578	0.370486	0.00195767	0.0373042
AT2G46650	5.92633	7.25649	0.0019579	0.0373042
AT1G34430	6.02623	4.7066	0.00195913	0.0373042
AT2G25625	6.0935	8.4056	0.00195917	0.0373042
AT1G48960	4.2274	3.20665	0.00196699	0.0373874
AT1G48110	3.49241	4.11906	0.00196727	0.0373874
AT3G20510	6.19215	7.04366	0.00197297	0.0374109
AT2G43430	5.22845	4.18966	0.00197411	0.0374109
AT3G01440	1.59851	0.0877321	0.00197586	0.0374109
AT3G04720	9.76563	12.4403	0.00197597	0.0374109
AT1G17840	5.24766	3.47434	0.00197982	0.0374486
AT5G66310	1.67178	-0.223109	0.00198491	0.037465
AT2G16450	-9.96578	-0.0899113	0.00198588	0.037465
AT4G34630	4.78847	6.27288	0.00198738	0.037465
AT5G03350	3.76833	6.54753	0.00199068	0.037465
AT2G01410	5.03457	5.77235	0.00199267	0.037465
AT1G69800	3.97038	2.93805	0.0019948	0.037465
AT4G10420	1.87034	0.00649863	0.00199612	0.037465
AT5G51010	6.69367	5.31393	0.00199686	0.037465
AT1G72800	4.72328	6.44465	0.00199751	0.037465
AT5G58960	4.95755	3.26725	0.00200051	0.0374863
AT1G09935	-9.96578	0.106274	0.00201026	0.0375451
AT2G48060	1.71882	2.13581	0.00201051	0.0375451
AT2G02300	-9.96578	0.326367	0.00201315	0.0375451
AT3G04060	3.4832	4.98267	0.00201315	0.0375451
AT2G45670	6.37858	4.94547	0.00201525	0.0375451
AT5G41990	5.53071	6.27826	0.00201664	0.0375451
AT5G11070	6.59484	4.80736	0.00201676	0.0375451
AT5G05750	7.77575	7.00752	0.00202144	0.0375548
AT5G52920	8.41617	6.52411	0.00202159	0.0375548
AT4G16210	5.8861	6.57162	0.0020229	0.0375548
AT2G33830	11.1601	9.43598	0.00202682	0.0375927
AT5G15710	3.72346	3.13098	0.00202939	0.0376055
AT2G01350	5.19679	5.98461	0.00203429	0.0376332
AT3G60680	2.53662	4.02594	0.00204001	0.0376332
AT4G04470	4.21633	4.75605	0.00204201	0.0376332
AT5G17900	5.09014	4.38181	0.00204264	0.0376332
AT1G73410	-9.96578	0.333352	0.00204451	0.0376332
AT2G20670	10.8287	9.13637	0.00204526	0.0376332
AT5G44720	5.14277	5.81742	0.00204551	0.0376332
ATCG01060	8.38045	6.84889	0.00204589	0.0376332
AT4G19700	6.63188	7.87571	0.00205745	0.037811
AT2G46790	-0.374364	1.6898	0.00206135	0.0378321
AT2G25605	3.51278	2.85678	0.00206237	0.0378321
AT3G12610	6.4734	4.06966	0.00206668	0.0378675
AT5G66900	3.46491	3.98408	0.00206807	0.0378675
AT5G04530	3.48855	1.23052	0.00207218	0.0379081
AT5G40450	7.46862	6.69691	0.00207499	0.0379248
AT5G16030	5.14596	1.24323	0.00208075	0.0379869
AT5G15880	4.57323	5.00628	0.00208217	0.0379869
AT5G42750	4.49981	3.28918	0.00208594	0.0380141
AT5G42325	-9.96578	0.465265	0.00208746	0.0380141
AT2G21880	2.46971	1.0132	0.00209352	0.0380863
AT1G76460	5.12802	3.24587	0.0020999	0.0380863
AT1G49360	3.29783	3.82839	0.00210081	0.0380863
AT1G44770	7.32683	8.27271	0.00210214	0.0380863
AT4G00180	3.87237	1.72935	0.00210217	0.0380863
AT3G09545	-9.96578	2.22211	0.00210282	0.0380863
AT5G12250	7.97297	5.73489	0.00210766	0.0381396
AT1G55960	5.66726	6.53378	0.0021099	0.0381457
ATMG00580	5.5968	4.83938	0.00211495	0.0381986
AT3G14230	7.23936	6.97129	0.0021175	0.0381986
AT3G01490	4.02229	2.98001	0.00211855	0.0381986
AT1G77570	2.47572	4.64024	0.00212637	0.0383052
AT3G19980	4.92899	5.49035	0.00212896	0.0383174
AT3G19553	4.92138	5.50502	0.00213158	0.0383176
AT2G16710	4.45731	5.42564	0.00213279	0.0383176
AT1G30720	5.70512	7.06485	0.00213914	0.0383973
AT1G17080	7.40891	8.11881	0.00214235	0.0384205
AT1G51200	9.14343	8.41172	0.00214978	0.0384975
AT5G18780	4.05519	5.36785	0.00215049	0.0384975
AT5G10450	9.43368	8.53772	0.00216022	0.0385638
AT3G15480	6.65838	5.38925	0.00216031	0.0385638
AT5G61780	4.96416	5.64811	0.00216103	0.0385638
AT5G23870	2.72643	1.37606	0.00216461	0.0385638
AT1G80470	-9.96578	-0.896037	0.00216567	0.0385638
AT1G31812	10.496	9.05514	0.0021685	0.0385638
AT3G17420	1.8618	4.1871	0.00216946	0.0385638
AT2G47220	2.40658	-0.00333106	0.00216957	0.0385638
AT4G23050	2.97972	3.77027	0.0021778	0.0386407
AT5G67620	-0.464289	2.69636	0.00217789	0.0386407
AT5G66110	2.62501	-1.39783	0.00217968	0.0386407
AT1G41880	5.45425	6.05467	0.00218617	0.0387
AT5G20635	0.721547	-1.92209	0.00218689	0.0387
AT5G04810	5.20676	3.58843	0.0021907	0.0387333
AT1G74970	7.33816	6.26312	0.00219266	0.0387337
AT3G13740	3.20801	1.6502	0.00219848	0.0387703
AT1G76030	7.36182	6.94538	0.00220174	0.0387703
AT3G52970	-0.357109	2.13138	0.00220234	0.0387703
AT3G27850	8.56505	6.91401	0.00220246	0.0387703
AT4G34200	6.55308	7.81711	0.00220569	0.038793
AT4G02370	7.45022	7.8817	0.00220792	0.0387983
AT4G11250	-9.96578	1.34625	0.0022104	0.0388078
AT4G01897	4.8003	5.35485	0.00221798	0.0388315
ATCG00070	12.7979	11.4397	0.00221907	0.0388315
AT3G48320	2.64157	4.29997	0.00222432	0.0388315
AT3G16370	7.43322	4.29178	0.00222654	0.0388315
AT2G37170	8.56194	6.98038	0.00222713	0.0388315
AT3G61830	3.75976	1.61929	0.00222818	0.0388315
AT5G60360	9.6044	10.0251	0.00222913	0.0388315
AT5G41730	-9.96578	-1.79187	0.00223051	0.0388315
AT4G26710	7.39813	7.84509	0.00223067	0.0388315
AT1G77020	3.63465	2.3251	0.00223112	0.0388315
AT1G56500	3.62693	2.32839	0.0022393	0.0388744
AT1G72130	2.96956	0.985346	0.00224122	0.0388744
AT5G06600	4.75631	5.56623	0.00224452	0.0388744
AT1G06980	3.06625	-0.226248	0.00224464	0.0388744
AT5G63240	-0.387405	2.94966	0.00224498	0.0388744
AT1G54150	4.18425	5.0931	0.00225024	0.0388744
AT5G26360	7.38143	6.70343	0.00225225	0.0388744
AT5G51170	4.0182	3.32829	0.00225237	0.0388744
AT1G02070	1.45823	-2.90079	0.00225652	0.0388744
AT3G43960	1.76914	0.326676	0.00225701	0.0388744
AT4G15093	4.20992	5.23087	0.00225744	0.0388744
AT5G11810	4.55805	5.51275	0.00225874	0.0388744
AT1G27090	7.80987	6.82566	0.00225879	0.0388744
AT3G26700	1.97558	0.762584	0.0022685	0.0389025
AT1G21390	2.68732	3.82974	0.00226989	0.0389025
AT5G19590	6.31329	7.04733	0.00227016	0.0389025
AT3G07680	7.16841	8.13774	0.00227093	0.0389025
AT1G68530	6.26819	4.36425	0.00227262	0.0389025
AT5G53650	6.68208	7.11662	0.00227539	0.0389025
AT3G53420	10.6957	9.10048	0.00227587	0.0389025
AT3G13235	4.84349	5.73261	0.00227594	0.0389025
AT1G77920	4.32607	5.86798	0.00227791	0.038903
AT3G17160	4.50424	3.02064	0.00228406	0.0389322
AT5G54970	2.87803	4.02644	0.00228608	0.0389322
AT1G11545	5.77848	2.782	0.00228705	0.0389322
AT4G38360	4.77911	5.38346	0.00228825	0.0389322
AT1G65690	3.84293	6.04861	0.00228987	0.0389322
AT5G47180	5.39708	3.99052	0.00229149	0.0389322
AT3G11660	6.39639	8.13648	0.0022937	0.0389322
AT2G14878	10.1051	9.34993	0.00229517	0.0389322
AT5G27150	5.4757	6.32966	0.0022971	0.0389322
AT5G56380	4.59232	3.27162	0.00230028	0.0389532
AT1G69410	7.30584	8.53789	0.00230293	0.0389651
AT2G39780	6.6274	7.6677	0.002308	0.038973
AT4G37380	2.27966	4.15288	0.00230842	0.038973
AT1G79040	11.7612	10.6798	0.00230922	0.038973
AT1G52565	2.23298	4.10285	0.0023141	0.0390224
AT3G55420	4.04996	1.8437	0.00231645	0.0390293
AT5G21020	10.8239	9.62576	0.00232301	0.0390997
AT3G58470	5.63073	4.70194	0.00232453	0.0390997
AT1G76470	0.989807	5.52971	0.00233305	0.0391794
AT5G65720	5.98178	6.30711	0.00233318	0.0391794
AT5G64620	6.46679	4.86303	0.00233551	0.0391857
AT3G51400	3.25254	0.523798	0.00234082	0.0392126
AT5G45130	6.90145	7.24199	0.00234235	0.0392126
AT1G14130	3.55153	5.08112	0.00234388	0.0392126
AT5G24930	9.1709	8.33107	0.00234493	0.0392126
AT2G46494	-9.96578	0.18442	0.00235224	0.0392427
AT5G26800	5.69087	4.78376	0.00235462	0.0392427
AT5G46080	3.16651	3.83765	0.00235574	0.0392427
AT5G24735	8.67995	6.8974	0.00235704	0.0392427
AT2G44740	3.37376	0.259461	0.00235737	0.0392427
AT2G45620	6.55175	5.46186	0.00235848	0.0392427
AT2G04630	5.57767	6.10565	0.00236339	0.0392778
AT5G50430	5.87609	6.49518	0.00236496	0.0392778
AT2G43820	7.21438	8.79172	0.00236647	0.0392778
AT5G55450	4.14928	6.65003	0.00237115	0.0392835
AT1G09310	8.83349	6.98261	0.00237121	0.0392835
AT2G23070	7.226	6.57399	0.00237334	0.0392835
AT2G39840	4.03008	4.97681	0.00237751	0.0392835
AT4G33940	4.94983	5.42042	0.00237779	0.0392835
AT2G34600	4.97496	6.23181	0.00238133	0.0392835
AT3G16950	6.59864	5.15934	0.00238192	0.0392835
AT1G32130	5.52415	6.16219	0.00238264	0.0392835
AT3G01520	9.02157	7.8973	0.00238488	0.0392835
AT1G23490	8.87593	9.45247	0.0023864	0.0392835
AT1G77120	3.15426	6.79148	0.00239166	0.0393378
AT4G17030	4.10468	6.01199	0.00239377	0.0393388
AT1G31780	5.26727	5.87458	0.00239564	0.0393388
AT3G54720	2.51766	1.09395	0.00240137	0.0394006
AT3G51160	5.23774	6.21587	0.0024056	0.0394251
AT5G06775	-9.96578	3.36391	0.0024068	0.0394251
AT2G34770	7.67157	5.65229	0.00241009	0.0394467
AT1G22280	5.07639	6.02267	0.00241251	0.0394542
AT3G05010	5.24329	5.94787	0.00241639	0.0394854
AT3G26170	5.96117	7.32249	0.00242047	0.0394856
AT5G07650	-9.96578	-1.30088	0.00242186	0.0394856
AT2G47790	4.82599	3.92015	0.00242299	0.0394856
AT1G74690	4.29526	3.76202	0.00242623	0.0394856
AT4G39580	2.31093	4.35632	0.00242674	0.0394856
AT5G22700	3.11469	1.2418	0.00242822	0.0394856
AT3G09830	4.22638	5.28151	0.00243128	0.0395033
AT1G79900	3.65062	6.06246	0.00243507	0.0395154
AT5G52760	1.29865	4.91562	0.00243596	0.0395154
AT4G27260	8.04821	9.58493	0.00244051	0.0395572
AT4G32260	9.19883	7.54384	0.00244611	0.0395601
AT5G40930	4.94154	6.44936	0.0024476	0.0395601
AT5G23120	7.61692	5.66226	0.00244987	0.0395601
AT4G36710	3.19651	3.97607	0.00245159	0.0395601
AT1G30630	6.38362	7.54903	0.00245421	0.0395601
AT2G45850	4.26296	2.27256	0.00245526	0.0395601
AT3G13950	4.09245	6.98419	0.00245553	0.0395601
AT1G55152	5.982	4.71221	0.00245648	0.0395601
AT4G24770	6.54125	5.34745	0.00246278	0.0396298
AT3G04870	5.02681	5.56255	0.00247175	0.0397364
AT3G22550	2.12345	4.68329	0.00247337	0.0397364
AT2G39890	3.77397	5.44722	0.00247585	0.0397445
AT1G05710	1.51871	2.68641	0.00248996	0.039939
AT5G11540	-0.750501	-9.96578	0.00249581	0.0399979
AT2G34750	6.71043	5.86007	0.00249924	0.0399979
AT2G39000	6.54881	6.08208	0.00249962	0.0399979
AT1G09570	7.19013	5.74094	0.00250732	0.0400575
AT4G14096	2.14468	1.25098	0.00250779	0.0400575
AT4G23250	2.1214	3.83272	0.00250934	0.0400575
AT4G22990	2.94648	1.33188	0.00251244	0.0400752
AT1G12000	5.85731	6.5793	0.00251445	0.0400753
AT5G44260	7.76886	5.21604	0.00251707	0.0400853
AT3G13050	3.13998	4.23322	0.00252066	0.0401104
AT1G68460	0.966251	-0.79821	0.0025266	0.0401732
AT1G21370	3.71029	4.7279	0.00252979	0.0401921
AT1G10580	4.38739	5.21704	0.00253682	0.0402403
AT3G54050	5.10187	3.11209	0.00253746	0.0402403
AT4G19000	-9.96578	0.777192	0.0025424	0.0402403
AT2G05920	4.72924	3.72025	0.00254253	0.0402403
AT2G37410	8.15981	7.36767	0.00254287	0.0402403
AT1G02220	2.87186	6.16905	0.0025487	0.0403008
AT3G11230	2.9767	4.08794	0.00255096	0.0403048
AT1G22330	3.62119	-0.0635091	0.00255442	0.040307
AT5G54730	3.94508	5.70038	0.00255803	0.040307
AT1G77060	6.35875	5.36089	0.00255849	0.040307
AT4G11160	3.77377	4.39496	0.00255914	0.040307
AT2G36580	5.58366	6.8348	0.00256472	0.0403341
AT4G32570	4.56262	3.2438	0.00256602	0.0403341
AT1G50040	5.93092	4.14914	0.0025669	0.0403341
AT5G60660	2.31942	3.85805	0.00257686	0.0404078
AT2G45290	3.60274	4.86409	0.0025773	0.0404078
AT4G13840	3.71274	2.89095	0.00257764	0.0404078
AT1G11680	6.93541	6.70519	0.00258211	0.0404463
AT1G63840	6.12449	7.41134	0.00258754	0.0404946
AT4G27745	4.68002	5.38253	0.00258923	0.0404946
AT1G65481	-0.601704	2.9959	0.00259929	0.0406202
AT1G24160	6.20462	4.6049	0.00260815	0.0407252
AT1G63440	1.64769	3.76639	0.00261106	0.0407252
AT2G46320	2.10193	2.61276	0.0026121	0.0407252
AT2G25297	0.371303	2.63484	0.00262219	0.0408198
AT2G21640	4.33439	7.35183	0.00262314	0.0408198
AT5G42980	9.40739	10.0585	0.00262427	0.0408198
AT2G27860	7.83542	7.23595	0.0026278	0.0408429
AT1G20575	4.65453	5.47533	0.00263423	0.0408827
AT4G14270	6.09918	5.53575	0.00263443	0.0408827
AT4G04990	-1.1509	4.65411	0.00264059	0.0409324
ATCG00670	5.64715	4.35034	0.00264253	0.0409324
AT3G56950	5.15603	5.84479	0.00264376	0.0409324
AT2G47800	3.31783	5.00834	0.00264813	0.0409679
AT5G67590	7.69476	8.46896	0.00265014	0.0409679
AT3G55970	4.2908	8.15709	0.00265375	0.040992
AT1G01050	7.06896	6.15534	0.0026574	0.0410168
AT4G27070	2.5232	4.37575	0.00266392	0.0410594
AT2G29630	5.93247	4.03287	0.00266425	0.0410594
AT5G27220	0.565384	-3.12296	0.00266632	0.0410596
AT3G27890	6.10458	7.39107	0.00267218	0.0410967
AT5G52040	6.51124	5.94309	0.00267392	0.0410967
AT1G30230	8.43129	7.96846	0.00267644	0.0410967
AT2G47550	-0.748812	4.34122	0.00267692	0.0410967
AT5G08660	3.6269	4.95796	0.00268489	0.0411276
AT2G41760	4.84087	3.31249	0.00268635	0.0411276
AT5G02250	4.65448	3.52579	0.00268713	0.0411276
AT1G28440	5.18184	3.651	0.00268803	0.0411276
AT2G05630	4.72777	5.75995	0.00268919	0.0411276
AT5G10040	-9.96578	5.2874	0.00269539	0.041168
AT5G55730	4.62425	2.69868	0.002698	0.041168
AT1G12900	6.83687	5.13966	0.00270163	0.041168
AT5G06395	6.34514	5.56058	0.00270233	0.041168
AT1G79550	7.10926	7.86386	0.00270397	0.041168
AT3G54910	2.20537	0.977711	0.00270491	0.041168
AT2G33855	4.07602	3.05196	0.00270968	0.041168
AT5G05800	5.56258	4.35338	0.00271011	0.041168
AT4G34790	3.665	0.156405	0.00271255	0.041168
AT5G07322	2.05775	4.23612	0.00271524	0.041168
AT5G20940	2.31309	3.66394	0.0027153	0.041168
AT1G24145	3.3058	5.62506	0.00271713	0.041168
AT3G13175	4.28619	3.41475	0.00271853	0.041168
AT2G36880	7.31742	8.20668	0.00272537	0.0411917
AT5G09650	6.61212	7.31139	0.00272585	0.0411917
AT3G18430	5.28645	6.2492	0.00272722	0.0411917
AT4G20410	4.80437	5.34746	0.0027283	0.0411917
AT1G32260	4.93645	5.32308	0.00273365	0.0412054
AT5G64850	2.70422	3.86853	0.00273388	0.0412054
AT4G31250	0.0884637	-1.29881	0.00273538	0.0412054
AT1G73060	5.78955	5.04054	0.00274043	0.0412238
AT3G28920	5.38428	4.38375	0.00274071	0.0412238
AT3G27530	5.18898	5.62281	0.00274647	0.0412794
AT1G16010	5.06908	5.86434	0.00274872	0.0412822
AT3G27770	8.20336	7.53582	0.00275315	0.0413119
AT3G29250	3.31711	6.48584	0.00275481	0.0413119
AT1G51940	5.07481	3.59634	0.00276161	0.0413747
AT2G02730	4.22581	4.73519	0.00276313	0.0413747
AT2G06530	5.14729	5.8105	0.00277067	0.0414375
AT4G38630	6.13117	7.12916	0.002772	0.0414375
AT1G53400	6.55302	6.11589	0.00277506	0.0414375
AT5G13460	3.83121	2.28863	0.00277928	0.0414375
AT4G36730	7.18228	5.61527	0.00278146	0.0414375
AT2G35370	6.38105	4.83099	0.00278177	0.0414375
AT3G07720	4.63437	5.32057	0.0027825	0.0414375
AT3G63010	4.24973	5.47534	0.00278401	0.0414375
AT2G44360	5.66688	6.19028	0.00278721	0.0414375
AT3G48550	3.52926	2.18135	0.00278799	0.0414375
AT1G02470	5.89401	7.33019	0.00280093	0.0414709
AT4G22380	5.00427	6.39202	0.00280315	0.0414709
AT1G49600	6.19708	4.70895	0.00280342	0.0414709
AT3G53780	3.31989	4.55187	0.0028079	0.0414709
AT1G44170	4.83574	6.35498	0.00280808	0.0414709
AT5G01090	4.62078	3.33586	0.00280845	0.0414709
AT1G47890	0.222544	2.51469	0.00281066	0.0414709
AT2G26930	4.36268	3.38677	0.00281069	0.0414709
ATCG01050	8.27646	6.96179	0.00281183	0.0414709
AT4G17300	4.23653	5.11596	0.0028137	0.0414709
AT5G20630	6.48274	4.32853	0.00281413	0.0414709
AT5G45830	3.27609	-0.643551	0.0028169	0.0414709
AT4G19925	-9.96578	0.212847	0.00281712	0.0414709
AT3G58460	5.60257	6.01407	0.00282109	0.0414942
AT2G20760	6.55499	7.45561	0.00282285	0.0414942
AT1G22840	6.47433	7.70492	0.00282548	0.0415025
AT3G52630	1.73416	3.45377	0.00283381	0.0415943
AT1G27670	3.98748	1.10458	0.0028433	0.0416769
AT5G01550	1.35311	3.71838	0.00284359	0.0416769
AT4G16900	2.74359	1.64453	0.0028495	0.0417167
AT4G37220	5.27888	2.7805	0.0028511	0.0417167
AT2G04450	0.749592	4.05399	0.00285499	0.0417167
AT3G03070	7.93839	8.28517	0.00285541	0.0417167
AT5G66490	6.02077	5.38037	0.00285779	0.0417167
AT4G25260	5.73228	3.80115	0.0028633	0.0417167
AT5G66000	2.95603	2.11131	0.0028658	0.0417167
AT2G30590	5.4204	4.74588	0.00286753	0.0417167
AT2G31865	2.45091	5.21264	0.00286887	0.0417167
AT5G23160	-9.96578	0.540335	0.00286907	0.0417167
AT1G11230	-9.96578	-0.517191	0.00287063	0.0417167
AT5G26210	5.75839	4.83238	0.00287144	0.0417167
AT2G29620	-9.96578	-0.265064	0.00287336	0.0417167
AT2G38120	6.36336	4.29131	0.00287944	0.0417747
AT5G06060	5.98105	4.96365	0.00288526	0.041799
AT2G01755	3.2481	1.75978	0.00288528	0.041799
AT4G11210	0.139258	-9.96578	0.0028987	0.041955
AT3G07910	5.09599	5.73436	0.00290023	0.041955
AT3G58610	7.91139	7.13291	0.00290651	0.0419901
AT2G42140	0.475119	3.22232	0.00290685	0.0419901
AT5G49720	7.92466	6.82288	0.00291824	0.0421244
AT5G14080	4.31129	3.30293	0.00292337	0.0421372
AT1G65040	3.69214	4.38732	0.0029239	0.0421372
AT5G38350	-9.96578	-0.0100728	0.00292555	0.0421372
AT5G50300	-9.96578	-1.34354	0.00292956	0.0421372
AT5G23860	5.08344	2.70968	0.00293001	0.0421372
AT1G66070	4.17582	5.10155	0.00293336	0.0421372
AT2G39570	10.0848	8.4548	0.00293384	0.0421372
AT3G50480	8.87691	10.3436	0.00293733	0.0421372
AT4G28050	4.77039	3.21513	0.00293917	0.0421372
AT3G25597	1.55247	4.16997	0.00294015	0.0421372
AT1G80280	4.35846	1.87212	0.0029445	0.0421694
AT1G32910	-9.96578	-0.952082	0.0029467	0.0421708
AT3G09220	2.49158	6.83124	0.00295202	0.042187
AT2G11520	4.55323	5.47259	0.00295304	0.042187
AT2G36900	6.05913	5.03252	0.00295527	0.042187
AT3G16850	6.88279	5.57788	0.00295762	0.042187
AT1G62370	2.67658	5.67103	0.00295957	0.042187
AT4G32530	5.71809	6.17825	0.00296046	0.042187
AT3G02530	6.00533	5.51744	0.00296443	0.0422136
AT2G26430	5.20344	4.25285	0.00297453	0.0423275
AT2G45190	3.29723	1.71808	0.00297741	0.0423383
AT5G45900	4.30499	6.55809	0.00298654	0.0424381
AT2G43030	8.41379	7.20734	0.00299003	0.0424576
AT5G20500	7.1184	7.7705	0.00300042	0.0425749
AT4G10500	0.776645	4.15908	0.00300326	0.0425851
AT5G48460	3.27063	0.512316	0.00301032	0.0426431
AT3G59370	1.27219	-9.96578	0.0030116	0.0426431
AT5G49730	4.00131	0.920149	0.00301469	0.0426567
AT3G08580	9.31868	9.7236	0.00301758	0.0426637
AT1G05630	1.03267	2.27175	0.00301944	0.0426637
AT5G01920	5.98493	4.77784	0.00302269	0.0426796
AT4G01610	8.1961	9.0273	0.00303059	0.0427589
AT1G25290	3.6005	2.5354	0.00303258	0.0427589
AT5G13710	7.98876	6.20349	0.00303486	0.0427611
AT3G26520	12.9182	11.7357	0.00304336	0.0428506
AT3G05000	5.54992	4.89832	0.00305744	0.042905
AT2G27400	2.89725	2.16849	0.00306241	0.042905
AT2G30050	5.19647	5.80429	0.00306255	0.042905
AT4G33360	4.20046	5.83082	0.00306276	0.042905
AT2G03550	5.82042	3.45025	0.00306496	0.042905
AT5G08050	5.43003	3.72742	0.00306844	0.042905
AT5G15530	3.79176	1.09973	0.00307007	0.042905
AT1G05960	4.62126	3.82408	0.00307214	0.042905
AT3G47810	6.341	7.11589	0.00307413	0.042905
AT2G04700	6.90383	6.28435	0.0030783	0.042905
AT4G26070	3.40868	4.41572	0.00307909	0.042905
AT3G13433	1.98595	4.7703	0.00307986	0.042905
AT5G40860	-9.96578	-0.637758	0.00308118	0.042905
AT5G04930	3.96933	5.56671	0.00308501	0.042905
AT1G59865	-9.96578	1.06841	0.00308603	0.042905
AT3G17020	7.34559	6.92264	0.00308711	0.042905
AT4G36020	4.07528	4.94054	0.00308975	0.042905
AT2G43760	4.91613	5.36979	0.00309066	0.042905
AT1G13690	5.63789	4.88628	0.00309066	0.042905
AT1G22410	6.31966	7.73012	0.00309107	0.042905
AT3G13120	6.684	6.17351	0.0030936	0.042905
AT5G66920	4.58588	2.78077	0.00309631	0.042905
AT1G11915	-0.224985	-9.96578	0.00309644	0.042905
AT1G23820	6.5405	5.98844	0.00310213	0.042933
AT5G34930	3.03915	4.45556	0.00310435	0.042933
AT2G46400	2.26779	5.4528	0.00310654	0.042933
AT5G05690	8.01133	6.17295	0.00310702	0.042933
AT3G21240	3.51752	4.91665	0.00311202	0.0429507
AT2G23680	3.44444	5.16339	0.00311444	0.0429507
AT1G25682	5.3783	5.86802	0.00311473	0.0429507
AT4G17620	4.79342	5.23817	0.00312019	0.0429965
AT5G04540	4.49345	5.23616	0.00312628	0.0430018
AT5G43340	-9.96578	0.521928	0.00312693	0.0430018
AT4G01480	5.32928	6.71362	0.00312933	0.0430018
AT3G04780	4.59902	5.86176	0.00313395	0.0430018
ATCG00710	9.90337	8.73341	0.00313473	0.0430018
AT2G18160	5.83518	5.07822	0.00313509	0.0430018
AT2G35736	4.74786	5.28867	0.00313559	0.0430018
AT4G23610	1.35794	3.59231	0.0031511	0.0430374
AT5G13270	2.05749	0.952851	0.00315256	0.0430374
AT2G44195	-9.96578	0.950512	0.00315551	0.0430374
AT5G17290	5.35824	5.95257	0.00316028	0.0430374
AT3G52880	7.06496	8.08475	0.00316039	0.0430374
AT3G48115	8.49643	7.5408	0.00316043	0.0430374
AT5G36970	1.52097	3.63569	0.00316213	0.0430374
AT5G08200	3.92601	4.44136	0.00316328	0.0430374
AT5G54900	6.44507	6.98515	0.00316372	0.0430374
AT5G44820	3.42164	5.37657	0.00316558	0.0430374
AT5G16440	4.48893	5.25495	0.00316713	0.0430374
AT1G19870	5.28161	4.50726	0.00316979	0.0430374
AT1G62790	5.32411	6.79401	0.00317182	0.0430374
AT2G27680	6.12946	5.52501	0.00317263	0.0430374
AT1G11580	3.33337	6.08064	0.00317499	0.0430374
AT4G12080	2.95865	4.164	0.00317571	0.0430374
AT3G23540	3.32321	4.17766	0.00317674	0.0430374
AT1G21600	5.83746	4.9699	0.00317785	0.0430374
AT4G05100	2.58998	4.95223	0.00318254	0.0430374
AT3G63088	2.04753	-0.257146	0.00318444	0.0430374
ATMG00030	10.2289	10.6691	0.00318963	0.0430374
AT3G10860	7.64224	8.38868	0.0031911	0.0430374
AT5G03880	7.19306	6.54273	0.00319521	0.0430374
AT2G31070	4.21148	3.12346	0.00319548	0.0430374
AT3G49870	6.63234	5.98486	0.00319644	0.0430374
AT1G18730	0.540585	-1.25225	0.00319699	0.0430374
AT4G12000	2.15785	3.57214	0.00319846	0.0430374
AT5G01020	7.0708	5.7515	0.0031986	0.0430374
AT1G77000	4.42829	5.1377	0.00320044	0.0430374
AT2G18560	2.01151	0.100994	0.00320615	0.0430721
AT4G21650	5.26752	2.42259	0.00320945	0.0430721
AT1G08090	-9.96578	-1.24134	0.00320946	0.0430721
AT4G18050	0.751708	2.7019	0.00321292	0.0430896
AT3G16570	6.66105	4.43827	0.0032187	0.0431384
AT4G11240	5.51778	4.84682	0.00322815	0.043211
AT3G01850	5.09877	4.81595	0.00322885	0.043211
AT3G13460	7.55516	6.56131	0.00323059	0.043211
AT2G19610	-9.96578	-1.30084	0.00324139	0.0433011
AT1G78460	7.95445	5.98401	0.00324164	0.0433011
AT1G61120	0.285408	3.09522	0.00324689	0.0433423
AT4G10610	5.39201	4.87332	0.00325168	0.0433603
AT1G22890	8.07836	7.27278	0.00325461	0.0433603
AT3G10815	2.70561	4.37512	0.00325804	0.0433603
AT1G06720	3.31865	2.9371	0.00326105	0.0433603
AT5G16760	4.59865	5.59276	0.00326796	0.0433603
AT4G26150	4.05683	2.59032	0.00327176	0.0433603
AT3G10510	-9.96578	0.0555855	0.00327204	0.0433603
AT5G09065	-9.96578	0.295405	0.00327283	0.0433603
AT4G25000	2.83476	6.2965	0.00327294	0.0433603
AT5G25130	1.41479	3.48711	0.0032762	0.0433603
AT1G14900	4.86838	4.27794	0.00327842	0.0433603
AT5G03550	3.41611	4.63656	0.00327881	0.0433603
AT5G16050	5.59247	6.78646	0.00327935	0.0433603
AT1G02090	3.82098	5.27218	0.00327968	0.0433603
AT3G08640	5.62612	6.40619	0.00328115	0.0433603
AT3G06050	5.75707	6.53305	0.00328284	0.0433603
AT4G01330	6.27963	4.11339	0.00328564	0.0433687
AT2G18680	2.93754	7.55417	0.00329324	0.0434172
AT1G27530	7.22212	7.81924	0.00329364	0.0434172
AT5G01010	6.27969	6.55176	0.00329664	0.0434281
AT1G08110	7.17828	5.94558	0.00330212	0.0434566
AT5G59010	4.00536	2.64557	0.00331121	0.0434566
AT1G24996	7.61426	5.85996	0.00331231	0.0434566
AT5G02620	3.72295	4.76497	0.00331234	0.0434566
AT3G15850	5.72907	4.03536	0.00331395	0.0434566
AT5G25350	7.7787	7.25477	0.00331409	0.0434566
AT1G30410	2.02945	1.57931	0.00331474	0.0434566
AT3G07105	5.06092	2.87044	0.00331818	0.0434566
AT1G66180	5.95795	3.44715	0.00331888	0.0434566
AT1G52190	7.16926	3.11533	0.00332264	0.0434566
AT1G44790	4.52454	5.32517	0.00332425	0.0434566
AT5G54540	7.7635	8.21337	0.00332481	0.0434566
AT3G56850	5.05964	4.43483	0.0033344	0.0434934
AT2G46170	3.67235	4.93292	0.00333506	0.0434934
AT5G66470	4.40811	3.28337	0.00333759	0.0434934
AT5G52470	8.30307	7.83552	0.00334005	0.0434934
AT1G16130	3.13853	4.40947	0.0033403	0.0434934
AT4G26670	5.29368	4.51864	0.00334128	0.0434934
AT2G07698	5.06172	4.62415	0.00334658	0.0434934
AT3G58120	4.98041	1.90845	0.00334959	0.0434934
AT2G05810	3.4078	2.86058	0.00334966	0.0434934
AT3G52950	3.66743	4.70103	0.0033505	0.0434934
AT3G06350	6.25545	6.91278	0.00335228	0.0434934
AT5G42010	1.79623	3.52783	0.0033573	0.0434934
AT1G51690	4.86911	4.42684	0.00336023	0.0434934
AT1G72890	2.90976	4.59928	0.00336227	0.0434934
AT1G53090	2.70956	1.87455	0.0033651	0.0434934
AT3G08910	3.09494	4.35869	0.00336529	0.0434934
ATCG00860	2.93979	2.36348	0.00336586	0.0434934
AT2G35880	5.64717	4.34417	0.00336667	0.0434934
AT3G51130	5.67926	6.66408	0.00337248	0.0435214
AT3G08840	3.02004	2.19606	0.00337474	0.0435214
AT5G61050	-9.96578	0.734846	0.00337785	0.0435214
AT3G29185	4.06805	2.91107	0.00337934	0.0435214
AT5G10630	2.5418	3.33195	0.00337969	0.0435214
AT5G60490	2.50048	-1.01938	0.0033844	0.0435541
AT5G43745	2.55936	3.44258	0.00339339	0.0436417
AT5G64330	4.69159	2.14696	0.0034009	0.0436894
AT3G11770	5.46142	5.08071	0.00340145	0.0436894
AT4G23470	7.63466	8.35641	0.00341133	0.0437882
AT3G18280	5.20452	7.76704	0.0034151	0.0438085
AT4G00890	0.368613	-9.96578	0.00342737	0.0439055
AT5G39340	5.17913	4.31562	0.00343237	0.0439055
AT1G04183	4.36499	3.59677	0.00343325	0.0439055
AT5G24540	-9.96578	-0.0682675	0.00343431	0.0439055
AT1G54920	4.96193	4.50587	0.00343645	0.0439055
AT1G08450	5.52238	6.80935	0.00343675	0.0439055
AT4G01250	6.51427	5.0478	0.00343811	0.0439055
AT5G35790	4.57418	3.87618	0.00344018	0.0439055
AT1G04240	4.97863	1.31184	0.00344377	0.0439152
AT4G38790	5.74978	6.37655	0.00344532	0.0439152
AT1G76800	3.48226	1.57936	0.00345106	0.0439605
AT1G02390	1.99173	5.55778	0.00346038	0.0440202
AT4G24380	0.152848	2.89742	0.00346136	0.0440202
AT1G77590	3.58023	4.67436	0.00346234	0.0440202
AT1G43790	4.53087	2.616	0.00346505	0.0440267
AT1G06360	4.42575	1.93807	0.00346813	0.0440356
AT4G17050	4.92691	4.20455	0.00347014	0.0440356
AT5G42570	5.95215	6.43543	0.00347429	0.0440605
AT2G44070	-0.225118	2.98122	0.00347827	0.044083
AT3G58220	4.41831	3.07865	0.00348083	0.0440875
AT2G26480	-1.88181	2.36988	0.00348783	0.0441045
AT1G05840	6.37562	5.44219	0.00348797	0.0441045
AT1G52890	6.1959	8.79059	0.00348877	0.0441045
AT5G03120	1.79061	-0.582746	0.0034956	0.0441631
AT1G51500	5.42205	3.4066	0.00349946	0.0441642
AT3G60530	7.38714	5.1626	0.00350009	0.0441642
AT5G67420	6.53927	5.26217	0.0035068	0.0441987
ATCG00350	11.014	8.88872	0.0035074	0.0441987
AT5G47720	4.46611	2.45699	0.00350944	0.0441987
AT5G49645	7.06126	6.01967	0.0035131	0.0442016
AT3G29170	4.72017	5.32872	0.00351409	0.0442016
AT2G21960	5.90268	4.80175	0.00351713	0.0442121
AT4G31510	6.35449	5.86454	0.00352467	0.0442194
AT1G33700	0.987676	-1.20209	0.00352469	0.0442194
AT5G29000	3.13024	3.81597	0.00352575	0.0442194
AT5G04290	2.00521	1.21012	0.00352707	0.0442194
AT1G68380	-9.96578	-0.0819508	0.00353086	0.0442194
AT3G61640	6.1448	4.96575	0.00353095	0.0442194
AT5G50460	6.67532	7.73917	0.00353574	0.0442194
AT5G52560	3.66102	4.5486	0.0035384	0.0442194
AT2G25670	5.77948	6.29195	0.00353855	0.0442194
AT3G15570	2.91099	0.376691	0.00353976	0.0442194
AT5G56170	7.28059	7.75684	0.00354369	0.0442222
AT2G39210	5.77926	7.93357	0.00354439	0.0442222
AT4G36090	2.71712	3.82931	0.00355154	0.0442307
AT4G36540	6.22434	3.84692	0.00355307	0.0442307
AT4G08850	5.37773	6.41795	0.00355321	0.0442307
AT1G21790	2.60615	4.28535	0.00356097	0.0442307
AT5G15310	2.59998	-0.88063	0.00356142	0.0442307
AT2G05510	-1.37405	5.36066	0.00356355	0.0442307
AT3G49470	5.90625	5.50974	0.00356674	0.0442307
AT4G18350	0.0236478	5.14143	0.00356885	0.0442307
AT4G37850	-9.96578	0.125157	0.00356977	0.0442307
AT5G17410	3.22437	2.2206	0.00357301	0.0442307
AT3G23250	2.01365	3.97486	0.00357802	0.0442307
AT3G63390	6.10443	5.66526	0.00358033	0.0442307
AT5G27740	4.10915	3.62152	0.00358272	0.0442307
AT1G30100	-9.96578	-0.826002	0.00358333	0.0442307
AT2G33793	-1.78552	-0.734536	0.00358513	0.0442307
AT5G66930	5.0071	5.85144	0.00358688	0.0442307
AT1G16730	3.29104	1.14921	0.00359008	0.0442307
AT5G64190	4.221	5.95538	0.00359206	0.0442307
AT4G23530	4.32304	3.69249	0.00359322	0.0442307
AT1G25550	5.97032	6.54799	0.0035934	0.0442307
AT1G69810	0.457769	2.8981	0.0035935	0.0442307
AT3G14205	4.57878	5.49772	0.00359365	0.0442307
AT1G74300	1.67412	3.0659	0.00359581	0.0442307
AT5G47020	1.78017	0.813302	0.0036114	0.0443798
AT4G31500	7.49124	8.42957	0.00361236	0.0443798
AT2G48150	-1.74956	1.17396	0.00362085	0.0444506
AT3G17580	4.28562	0.832592	0.00362256	0.0444506
AT4G21750	3.41119	1.68968	0.00363543	0.0445504
AT3G22930	2.00046	2.99631	0.00363698	0.0445504
AT1G03030	3.55662	4.45855	0.00363735	0.0445504
AT2G11910	6.29204	5.47563	0.00364119	0.0445562
ATCG00140	9.86561	7.88495	0.00364227	0.0445562
AT5G55160	7.06908	6.75497	0.00366234	0.0447744
AT2G31230	4.07477	5.45038	0.00367102	0.0448337
AT1G02130	6.8264	7.23434	0.00367167	0.0448337
AT5G43700	5.34346	3.0823	0.00368097	0.04492
AT2G35490	6.38376	6.9299	0.00369046	0.0449658
AT5G06730	-1.25213	3.08565	0.00369116	0.0449658
AT3G16920	3.19127	1.23162	0.00369146	0.0449658
AT4G26750	4.80962	5.84074	0.00369665	0.0450017
AT1G01240	5.71049	6.57433	0.00370556	0.0450598
AT4G23210	1.28206	2.78539	0.00370592	0.0450598
AT1G13360	6.66848	7.66911	0.00370877	0.0450672
AT5G22530	1.502	3.30913	0.00371106	0.0450677
AT1G78040	8.22521	7.05837	0.00371506	0.0450753
AT1G70530	3.50291	4.51023	0.00371649	0.0450753
AT3G11402	-0.003593	1.53592	0.00371912	0.0450753
AT1G62840	1.79392	4.57746	0.0037217	0.0450753
AT2G21930	-9.96578	-0.49265	0.0037299	0.0450753
AT5G49570	3.84313	5.50347	0.0037327	0.0450753
AT3G51270	4.62147	3.70186	0.00373336	0.0450753
AT4G02280	3.94063	5.13521	0.00373864	0.0450753
AT5G08100	5.35735	4.76295	0.00374015	0.0450753
AT4G03190	5.40982	3.96545	0.00374109	0.0450753
AT1G65970	12.34	10.464	0.00374219	0.0450753
AT5G42540	4.73929	4.27248	0.00374304	0.0450753
AT1G48480	2.60485	1.82394	0.00374372	0.0450753
AT5G62560	4.91784	4.26992	0.00374515	0.0450753
AT2G01650	4.69871	5.87524	0.00374541	0.0450753
AT5G04860	2.21726	3.4581	0.00374939	0.0450961
AT5G63320	2.98818	3.9174	0.00375418	0.0451267
AT2G29140	3.97374	3.50688	0.00375931	0.0451467
AT2G38210	5.95642	4.68736	0.00376035	0.0451467
AT1G79520	2.76064	4.59239	0.00376499	0.0451754
AT3G54366	7.22985	6.34979	0.0037777	0.0452442
AT2G44920	5.23338	4.32818	0.00378059	0.0452442
AT5G64780	2.03466	3.63675	0.00378472	0.0452442
AT5G37840	-1.3673	1.95734	0.00378815	0.0452442
AT2G38140	7.65824	6.75534	0.00378908	0.0452442
AT5G42100	5.22269	4.01194	0.00379015	0.0452442
AT3G61710	3.65483	4.67125	0.00379054	0.0452442
AT2G33310	4.35353	2.55427	0.00379089	0.0452442
AT4G33980	4.25486	2.76969	0.00379103	0.0452442
AT4G05160	5.84527	6.6864	0.00379334	0.0452448
AT3G06420	7.12567	9.94332	0.00379822	0.045276
AT3G03560	3.04963	4.62865	0.00380533	0.0453049
AT1G17360	2.60466	3.30008	0.00380707	0.0453049
AT2G31305	4.95142	5.91745	0.00380742	0.0453049
AT5G54650	2.53679	4.12574	0.00381165	0.0453144
AT5G50720	2.89937	0.318884	0.00381584	0.0453144
AT4G16500	6.36886	6.89026	0.00382015	0.0453144
AT2G33340	6.46917	5.62288	0.0038215	0.0453144
AT5G56520	5.82482	4.48384	0.00382365	0.0453144
AT4G25080	6.79289	5.06808	0.00382387	0.0453144
AT5G55560	2.29916	4.3495	0.00382422	0.0453144
AT1G53625	0.704004	3.80821	0.0038263	0.0453144
AT5G40000	-9.96578	1.51609	0.0038349	0.0453764
ATCG00540	6.98412	5.58653	0.00383606	0.0453764
AT2G17450	6.04748	5.55422	0.00384205	0.0454204
AT3G19950	4.42881	5.16093	0.00384805	0.0454227
AT5G02840	6.61381	5.31463	0.00385019	0.0454227
AT1G52200	5.11142	6.34535	0.00385031	0.0454227
AT5G16490	2.65099	-0.169919	0.00385281	0.0454227
AT2G25930	4.94794	4.197	0.00385356	0.0454227
AT3G52120	5.13326	5.64318	0.00386145	0.0454888
AT1G14700	1.44342	-1.03079	0.00387423	0.0455656
AT5G67190	4.70783	3.3509	0.00387642	0.0455656
AT5G41180	1.48566	2.11973	0.00387685	0.0455656
AT2G25940	0.571363	3.95499	0.00387706	0.0455656
AT3G12060	-1.25732	-9.96578	0.00388039	0.0455781
AT2G39300	1.27272	0.165167	0.00388799	0.0456407
AT1G72650	5.46178	4.48251	0.0038927	0.0456604
AT1G09750	6.17323	4.03082	0.00389423	0.0456604
AT2G36080	3.67217	4.43947	0.00389757	0.0456729
AT5G50280	2.92602	1.37571	0.00390149	0.0456921
AT2G04690	6.38878	5.29819	0.00390875	0.0457504
AT4G22890	5.51767	4.30874	0.00391233	0.0457656
AT1G68560	7.45537	5.75725	0.00391618	0.0457839
AT1G47830	5.77438	6.38215	0.00392541	0.045865
AT4G35500	3.0557	3.93911	0.00392984	0.0458764
AT1G22740	6.83688	3.17578	0.00393096	0.0458764
AT3G47960	4.2709	6.1987	0.00394492	0.0460105
AT5G05370	5.86352	7.16788	0.00394704	0.0460105
AT5G50660	1.3664	2.93555	0.00395442	0.0460476
AT3G48570	3.95654	5.27717	0.00395482	0.0460476
AT3G18320	4.42757	2.66145	0.00396057	0.0460694
AT1G67520	0.270665	2.709	0.00396249	0.0460694
AT2G39270	5.80865	7.15324	0.00396357	0.0460694
AT3G04485	1.54373	0.210475	0.00397223	0.0461215
AT5G06690	4.16922	2.011	0.00397266	0.0461215
AT4G24400	4.94875	5.26445	0.00398073	0.0461349
AT3G12500	6.3901	9.15825	0.00398412	0.0461349
AT4G24940	4.49724	5.32022	0.00398486	0.0461349
AT3G54810	5.5189	5.96485	0.00398494	0.0461349
AT1G55260	4.37125	2.74567	0.00398532	0.0461349
AT1G51070	4.15203	5.07687	0.00398788	0.0461379
AT1G80610	3.09295	3.87093	0.00399205	0.0461512
AT2G13610	4.27293	2.80932	0.003994	0.0461512
AT5G01225	0.205418	4.71998	0.00399593	0.0461512
AT3G63280	1.75099	3.89115	0.00402495	0.0464596
AT2G39400	5.83669	4.31142	0.00403655	0.0465451
AT1G05850	8.31928	6.88235	0.00403704	0.0465451
AT1G53840	5.53597	5.42379	0.00404433	0.0465451
AT1G53190	4.45679	3.45129	0.00404539	0.0465451
AT5G06140	7.18851	6.70782	0.00404713	0.0465451
AT1G04260	4.90216	5.64329	0.00404793	0.0465451
AT1G80940	4.49556	5.20684	0.00405388	0.0465451
AT1G60700	1.19304	0.134262	0.0040542	0.0465451
AT4G30410	2.95313	0.357444	0.00405628	0.0465451
AT1G14330	5.4355	7.12959	0.00406228	0.0465451
ATCG00440	11.4177	9.49186	0.00406742	0.0465451
AT4G14720	4.47567	3.40236	0.00406814	0.0465451
AT4G32410	7.04395	6.10514	0.00406845	0.0465451
AT3G62270	1.0581	2.25263	0.00406881	0.0465451
AT5G13430	7.02354	7.55974	0.00407143	0.0465451
AT5G43870	1.59073	-1.07818	0.00407292	0.0465451
AT4G01070	5.16526	6.76444	0.00407438	0.0465451
AT4G31990	5.85713	6.28964	0.0040815	0.0465451
AT4G39030	2.53398	5.40598	0.00408422	0.0465451
AT1G54210	2.65926	3.78136	0.00408478	0.0465451
AT5G19770	8.16057	7.18737	0.00408695	0.0465451
AT2G19560	4.06931	4.60759	0.00409338	0.0465451
AT3G48680	7.83284	7.00447	0.00409352	0.0465451
AT5G65220	8.67609	7.44244	0.00409521	0.0465451
AT2G25250	6.49105	5.98961	0.00409606	0.0465451
AT4G21445	5.2337	3.4003	0.00409991	0.0465451
AT1G56410	-9.96578	-0.580937	0.00410274	0.0465451
AT4G00300	6.25795	6.8319	0.00410383	0.0465451
AT5G52780	4.9904	3.87185	0.00410611	0.0465451
AT3G20550	4.76999	3.53763	0.00410619	0.0465451
AT2G27600	5.91782	6.65254	0.00411732	0.0465451
AT4G29080	4.82822	3.43386	0.00412106	0.0465451
AT1G64260	-1.06522	0.260071	0.0041221	0.0465451
AT5G37260	7.4474	5.24726	0.00412303	0.0465451
AT1G49650	3.50067	2.27769	0.00412323	0.0465451
AT5G22080	6.44988	5.99538	0.00412586	0.0465451
AT1G48200	4.97682	5.60008	0.00412661	0.0465451
AT3G44670	3.44212	4.22968	0.00412985	0.0465451
AT5G45670	4.12465	1.89121	0.00413069	0.0465451
AT1G29670	6.76726	4.59474	0.004131	0.0465451
AT2G16940	5.42248	4.54801	0.00413395	0.0465451
AT5G48655	4.30826	5.07405	0.00413528	0.0465451
AT1G18390	2.38427	3.2597	0.00413619	0.0465451
AT1G28670	4.67723	3.96025	0.00413632	0.0465451
AT2G01070	3.94537	2.67431	0.00413682	0.0465451
AT1G29330	3.69683	4.18856	0.004144	0.046588
AT2G30110	5.10267	5.91021	0.00415043	0.046588
AT4G37260	6.67756	6.21958	0.00415323	0.046588
AT3G60966	4.28995	6.79107	0.00415487	0.046588
AT1G69520	2.15475	4.1052	0.00415666	0.046588
AT4G29440	2.79561	3.46272	0.00416117	0.046588
AT5G25510	4.25406	4.77294	0.00416322	0.046588
AT1G27385	5.16875	6.11185	0.00416452	0.046588
AT1G78820	4.53936	3.13951	0.00416542	0.046588
AT5G04760	5.24259	5.59957	0.00416579	0.046588
AT4G36050	4.58642	3.23657	0.0041662	0.046588
AT2G26640	4.7378	3.64583	0.00417044	0.0466094
AT3G14780	0.717997	3.41088	0.00417767	0.0466642
AT5G66230	1.2425	0.322045	0.0041833	0.0466713
AT4G15545	9.02052	8.1198	0.0041866	0.0466713
AT3G11520	0.994846	-0.854828	0.00418673	0.0466713
AT5G60870	1.84349	0.926787	0.00418832	0.0466713
AT1G14920	6.80885	4.9977	0.00419071	0.0466713
AT5G55490	0.104517	2.48904	0.00419227	0.0466713
AT3G62400	6.97549	7.67868	0.00419827	0.0467006
AT2G17720	5.59397	7.11005	0.00419996	0.0467006
AT4G11660	2.16507	3.06494	0.00420189	0.0467006
AT4G14100	4.59484	3.72226	0.00420447	0.0467034
AT4G00860	7.22661	8.26236	0.00421177	0.0467365
AT5G40150	2.69452	0.956533	0.00421219	0.0467365
AT2G19830	6.53187	7.32601	0.00421445	0.0467365
AT4G32340	4.76056	2.83785	0.00422852	0.0468556
AT1G04350	4.59901	5.6279	0.00422986	0.0468556
AT3G54830	2.37033	0.259767	0.00423905	0.0468761
AT5G51390	5.52041	5.99494	0.00424035	0.0468761
AT4G33100	4.62129	5.7221	0.00424129	0.0468761
AT3G60750	7.30256	7.11492	0.00424762	0.0468761
AT5G62100	1.41112	-1.01127	0.00424786	0.0468761
AT4G19660	3.33693	3.98671	0.00424982	0.0468761
AT4G19860	6.72366	7.47868	0.00425072	0.0468761
AT3G50360	6.15856	7.15095	0.00425437	0.0468761
AT4G38840	4.96731	3.05996	0.0042664	0.0468761
AT5G25770	5.7869	7.30375	0.00426808	0.0468761
AT2G44760	4.12236	4.889	0.00426992	0.0468761
AT5G58070	7.33275	8.06794	0.0042708	0.0468761
AT2G26710	3.11054	1.45863	0.0042719	0.0468761
AT4G16420	5.1531	4.85465	0.00427249	0.0468761
AT4G37680	5.49349	6.56745	0.00427288	0.0468761
AT1G63520	-0.59577	-9.96578	0.00427333	0.0468761
AT4G29420	2.50065	3.51406	0.00427453	0.0468761
AT2G17190	4.89644	6.09613	0.0042758	0.0468761
AT4G23890	7.14822	4.78035	0.00427828	0.0468761
AT2G24285	-0.217857	2.7713	0.0042794	0.0468761
AT3G57540	2.41134	3.66419	0.00428081	0.0468761
AT4G22920	6.36973	8.46419	0.00429372	0.0469611
AT4G01540	0.240732	2.88244	0.00429981	0.0469611
AT4G13200	6.36361	5.56402	0.00430034	0.0469611
AT3G19420	5.47824	5.86508	0.00430166	0.0469611
AT1G10890	5.65908	4.7362	0.00430335	0.0469611
AT3G27350	3.88792	2.58088	0.00430488	0.0469611
AT2G35610	4.36348	5.09945	0.00430496	0.0469611
AT2G01818	2.10437	3.39955	0.00430791	0.0469677
AT4G25830	3.29391	-0.303031	0.00431298	0.0469974
AT4G05631	2.07861	0.809028	0.00431978	0.0470055
AT2G26730	4.49964	3.2959	0.00432216	0.0470055
AT1G52750	2.38506	-2.29909	0.00432291	0.0470055
AT4G09830	8.06063	7.47126	0.00432397	0.0470055
ATCG00420	6.61131	5.19642	0.00432545	0.0470055
AT4G09350	0.864123	-0.914462	0.0043357	0.0470448
AT3G18620	2.37056	2.87891	0.00433573	0.0470448
AT4G03280	8.78002	7.1371	0.00433829	0.0470448
AT5G08535	3.57283	4.17773	0.00433844	0.0470448
AT2G40760	4.75765	3.13202	0.00434652	0.0470779
AT5G47110	7.75611	6.30044	0.00434852	0.0470779
AT5G19780	7.03313	5.97847	0.00434868	0.0470779
AT1G73805	1.97779	5.3627	0.00435089	0.0470779
AT2G02540	2.21054	0.270092	0.00435534	0.0471007
AT1G71950	7.15907	7.95171	0.00436292	0.0471416
AT2G41430	9.47222	8.59077	0.00436446	0.0471416
AT1G70310	7.5616	6.18291	0.00436618	0.0471416
AT5G60840	4.61824	3.6589	0.00438403	0.0472947
AT5G20160	4.94732	5.61998	0.00438771	0.0472947
AT3G46060	6.72885	7.28237	0.00438799	0.0472947
AT5G61990	2.60865	1.43543	0.0043898	0.0472947
AT5G62770	3.7961	4.99252	0.00439543	0.0473249
AT1G08125	4.24162	3.5057	0.0043986	0.0473249
AT5G08380	3.80131	5.74265	0.004401	0.0473249
AT1G69720	1.0327	2.88498	0.0044063	0.0473249
AT4G35860	5.35082	6.3091	0.00440646	0.0473249
AT2G16660	3.91291	5.88886	0.00440861	0.0473249
AT1G19835	5.3921	3.37684	0.00440912	0.0473249
AT5G61900	3.68478	5.63422	0.00442081	0.0473924
AT3G18780	10.0627	8.8978	0.00442153	0.0473924
AT4G23730	3.38441	4.08869	0.00442396	0.0473924
AT4G38000	-0.11084	2.76521	0.0044256	0.0473924
AT3G10405	4.91709	4.05941	0.00442913	0.0473924
AT5G57360	5.83058	5.22309	0.00443048	0.0473924
AT1G10660	5.49321	4.8237	0.00443195	0.0473924
AT2G47420	6.93341	6.09874	0.00443801	0.0474318
AT2G27050	6.17786	4.84235	0.00444281	0.0474578
AT1G02450	0.72143	4.28003	0.00445186	0.0475097
AT5G59750	3.71667	1.88203	0.00445467	0.0475097
AT5G43060	4.46389	5.64372	0.00445872	0.0475097
AT2G20260	8.53367	7.19082	0.00446573	0.0475097
AT1G19360	5.40565	5.99578	0.00446823	0.0475097
AT5G17870	6.71654	5.77911	0.00447016	0.0475097
AT3G07560	7.84647	7.39813	0.00447439	0.0475097
AT3G20500	5.44668	6.4225	0.00447459	0.0475097
AT1G75540	7.06757	6.1296	0.00447728	0.0475097
AT4G24450	2.70388	1.46671	0.00447739	0.0475097
AT2G22660	7.27713	6.62023	0.00448135	0.0475097
AT3G59870	3.46756	4.27945	0.00448374	0.0475097
AT4G02390	-0.17784	3.46729	0.00448402	0.0475097
AT2G31020	1.60623	3.82383	0.00448585	0.0475097
AT1G75820	5.47824	3.39514	0.00448828	0.0475097
AT2G17850	-9.96578	1.42914	0.00448899	0.0475097
AT5G58940	1.92061	3.37591	0.00449016	0.0475097
AT4G24040	4.00169	5.11151	0.00449032	0.0475097
AT1G71730	6.85055	5.62614	0.00449496	0.0475337
AT4G31870	-4.38304	0.690415	0.00450188	0.0475483
AT5G39600	4.92944	4.09927	0.00450321	0.0475483
AT2G32860	2.99828	0.649027	0.00450345	0.0475483
AT1G55170	4.24326	5.03429	0.00451329	0.0476159
AT3G50790	4.57034	3.88584	0.00451466	0.0476159
AT2G47650	5.22761	6.14885	0.00451698	0.0476159
AT4G39900	5.62756	4.35413	0.00452312	0.0476494
AT2G15580	5.12904	4.08642	0.00453106	0.0476494
AT2G31050	-9.96578	2.26372	0.0045318	0.0476494
AT3G22630	7.08228	7.60401	0.00453262	0.0476494
AT1G48780	2.85575	1.36707	0.00453524	0.0476494
AT5G47740	2.0831	4.3322	0.00453817	0.0476494
AT5G41400	5.84137	6.55583	0.00453879	0.0476494
AT5G59080	2.92783	-0.304071	0.00453917	0.0476494
AT1G78150	6.61677	5.74119	0.00454703	0.0476676
AT1G76060	5.68425	6.1127	0.00455066	0.0476676
AT1G26690	5.45293	6.51437	0.0045515	0.0476676
AT1G36280	1.46717	2.71706	0.00455313	0.0476676
AT5G25440	4.34053	5.70398	0.0045554	0.0476676
AT1G49200	4.13988	1.32061	0.00455594	0.0476676
AT2G01400	4.29261	3.26135	0.00456126	0.0476676
ATCG00810	7.41647	5.91564	0.00456154	0.0476676
AT1G20100	6.68842	7.22189	0.0045623	0.0476676
AT3G54826	5.4499	6.26661	0.00457198	0.0477159
AT5G60340	7.54027	6.86796	0.0045721	0.0477159
AT2G29350	4.3316	8.11797	0.00457407	0.0477159
AT4G29490	4.82063	5.77327	0.00457943	0.0477471
AT3G26600	4.36796	5.48468	0.00458465	0.0477766
AT1G56220	9.52641	7.96045	0.00459211	0.0477832
AT3G60450	5.3202	6.76459	0.00459272	0.0477832
AT4G26090	3.75246	4.66301	0.00459477	0.0477832
AT4G02890	7.37797	8.48856	0.00459481	0.0477832
AT2G39980	3.03471	1.77236	0.00460207	0.0478098
AT1G36370	4.29127	5.25524	0.00460214	0.0478098
AT1G20220	4.30969	4.93589	0.00460546	0.0478195
AT4G37490	0.453992	3.60704	0.00460906	0.0478321
AT4G33250	7.5406	7.03234	0.00461271	0.0478452
AT4G04695	1.94594	3.62116	0.0046187	0.0478826
AT4G26080	7.14877	7.92966	0.00462434	0.0478916
AT3G59760	4.20416	4.99462	0.00462762	0.0478916
AT3G05880	8.74129	7.31481	0.00463046	0.0478916
AT1G50290	5.43077	4.51216	0.00463253	0.0478916
ATMG00270	2.17448	1.5493	0.00463348	0.0478916
AT5G53030	0.475792	1.27327	0.0046339	0.0478916
ATCG00180	5.69159	4.37918	0.00463873	0.0479168
AT2G02950	4.64171	2.73759	0.00464429	0.0479253
AT5G49890	4.72183	5.478	0.00464522	0.0479253
AT5G66160	6.03995	5.2661	0.00464673	0.0479253
AT5G02850	4.17449	4.80988	0.00465425	0.0479782
AT4G37970	-0.418092	0.62831	0.00465879	0.0480003
AT3G08010	5.58067	4.86259	0.00466657	0.0480269
ATMG00090	4.78783	3.79755	0.00466852	0.0480269
AT5G66052	10.3384	8.2369	0.00466855	0.0480269
AT4G04640	7.76577	6.6222	0.00467538	0.0480282
AT2G32090	4.94524	4.11967	0.00467668	0.0480282
AT4G35470	5.50364	4.4215	0.0046868	0.0480282
AT3G24550	6.05694	6.50526	0.00468731	0.0480282
AT5G66640	0.940029	3.05979	0.00468822	0.0480282
AT1G48900	5.05507	5.84814	0.00468873	0.0480282
AT5G12010	4.89483	6.39446	0.00468981	0.0480282
AT1G02840	6.78428	5.81536	0.00469067	0.0480282
AT3G62570	1.71379	-0.682703	0.00469223	0.0480282
AT1G71780	4.54076	5.02366	0.00469263	0.0480282
AT1G67800	4.0158	5.24934	0.00469801	0.0480587
AT2G45380	5.96433	5.40009	0.00470175	0.048068
AT2G09665	1.07107	-9.96541	0.00470605	0.048068
AT2G39450	4.24346	3.3576	0.00470794	0.048068
AT4G31380	5.94353	3.28338	0.0047115	0.048068
AT1G26208	0.911203	-1.03968	0.0047115	0.048068
AT1G17130	4.83248	5.61457	0.0047133	0.048068
AT3G63160	6.64053	3.81495	0.0047191	0.0480747
AT2G15220	2.72747	5.98651	0.00472028	0.0480747
AT4G04340	4.85694	3.2369	0.00472115	0.0480747
AT4G30790	4.15493	5.44037	0.00472751	0.048115
AT2G36400	4.43347	3.31642	0.00473282	0.0481444
AT5G21930	5.84275	4.31776	0.00473693	0.0481444
AT5G16110	9.09126	7.30436	0.0047376	0.0481444
AT1G69680	3.56323	4.68202	0.00476708	0.0483683
AT1G66200	7.17862	7.78144	0.00477129	0.0483683
AT4G13250	7.53726	9.47553	0.0047774	0.0483683
AT5G38970	-1.21552	-9.96578	0.00477768	0.0483683
AT1G01300	5.69107	4.61718	0.00477907	0.0483683
AT4G35060	1.37123	3.61662	0.00478078	0.0483683
AT5G56420	2.34042	2.94079	0.00478165	0.0483683
ATCG00020	9.97742	9.13726	0.00478264	0.0483683
AT5G14920	8.94718	8.10102	0.00478389	0.0483683
AT1G54130	6.21834	7.42817	0.00478634	0.0483683
AT1G74920	8.1192	7.31623	0.00478846	0.0483683
AT3G62700	3.90004	2.92108	0.00478972	0.0483683
AT4G31430	4.63096	3.73674	0.00479348	0.0483683
AT1G08315	4.68911	6.29917	0.00479404	0.0483683
AT2G39410	-0.911401	2.33665	0.00479582	0.0483683
AT1G08510	6.26831	5.85747	0.00479888	0.0483748
AT3G50120	0.490091	-1.53762	0.00480587	0.0484103
AT3G18050	5.62973	3.19043	0.00480723	0.0484103
AT1G19740	6.92487	6.16469	0.00481005	0.0484144
AT3G49120	8.48016	11.6468	0.00481824	0.0484666
AT2G32450	4.0499	2.79302	0.00482496	0.0484666
AT3G23080	4.15739	3.80069	0.00482524	0.0484666
[truncated: 18,055 more rows]

## Sheet: S4
Supplementary Table S4.
The q-value obtained by Benjamini-Hochberg method for DEGs between C-2d and 310-0d.
C-2d, arabidopsis grown for 14 days;
310-2d, arabidopsis grown for 14 days, irradiated with 310 nm UV-LED for 45 min, and incubation in the dark for two days.
ID	C-2d log2TPM	310-2d log2TPM	P-value	q-value
AT2G36120	1.63825	2.44028	0.000252716	0.916443
AT3G07615	-9.92588	0.0746435	0.000298716	0.916443
AT3G24480	3.26608	3.85689	0.000361337	0.916443
AT2G04515	-1.49961	1.1316	0.000447567	0.916443
AT5G15050	2.75938	3.59138	0.000479118	0.916443
AT3G54630	2.03246	3.19196	0.000501759	0.916443
AT1G09645	6.01296	5.82718	0.00063842	0.916443
AT2G44065	4.92399	5.15878	0.000660786	0.916443
AT5G09760	2.2878	2.9202	0.000685421	0.916443
AT3G25890	3.91448	4.23577	0.000819009	0.916443
AT5G12210	6.63211	6.41322	0.000896639	0.916443
AT2G13290	3.92667	4.14732	0.000992909	0.916443
AT3G52220	6.48491	6.22838	0.00115893	0.916443
AT1G32400	6.61453	6.35747	0.00118994	0.916443
AT5G15680	3.02129	3.45142	0.00149653	0.916443
AT2G34480	9.42804	9.64647	0.0015114	0.916443
AT5G66700	2.53383	1.75622	0.00151965	0.916443
AT2G06185	-9.96578	3.05527	0.00154735	0.916443
AT5G05610	5.05064	5.32132	0.00154956	0.916443
AT3G63180	3.18343	3.42147	0.00182582	0.916443
AT4G27640	5.18157	5.5409	0.00184772	0.916443
AT2G02540	2.21054	0.858839	0.00208873	0.916443
AT4G38230	0.577299	1.56719	0.00214329	0.916443
AT3G49310	5.04931	5.34095	0.00235953	0.916443
AT1G32210	4.88842	5.08857	0.00247896	0.916443
AT5G58270	3.89447	4.19629	0.0025698	0.916443
AT2G20390	1.55482	2.17645	0.00279127	0.916443
AT1G08920	4.46871	3.60056	0.0029676	0.916443
AT1G50055	3.12391	2.58238	0.00320124	0.916443
AT4G37650	2.0896	2.75793	0.00325695	0.916443
AT5G22010	2.99447	2.60777	0.00330636	0.916443
AT2G39260	3.62225	3.82511	0.00361288	0.916443
AT2G26830	4.78409	4.25857	0.00367727	0.916443
AT5G27740	4.10915	4.55025	0.00374937	0.916443
AT3G47370	6.06821	6.3746	0.00378841	0.916443
AT1G04120	3.15477	2.72342	0.00388274	0.916443
AT1G12220	2.50293	2.82245	0.00411642	0.916443
ATCG01000	4.1026	4.6319	0.0041556	0.916443
AT4G39560	2.84473	3.48067	0.00418948	0.916443
AT1G34020	3.3078	3.69474	0.0043021	0.916443
AT3G02060	2.60953	3.04891	0.00442363	0.916443
AT3G45190	4.6541	5.01303	0.00452281	0.916443
AT1G13220	2.78737	3.38608	0.00455102	0.916443
AT1G04620	3.22612	3.44031	0.00465699	0.916443
AT5G07970	3.2459	3.5714	0.00470473	0.916443
AT4G31870	-4.38304	-0.966552	0.0047508	0.916443
AT4G13070	2.73182	3.28132	0.00476361	0.916443
AT2G34850	-1.31565	-9.96578	0.00476468	0.916443
AT1G08000	1.29874	2.21311	0.00498342	0.916443
AT2G35100	3.21965	3.96255	0.00501797	0.916443
AT3G26040	1.23369	2.29465	0.00504769	0.916443
AT3G54790	3.30182	3.9593	0.00515424	0.916443
ATMG00270	2.17448	2.55256	0.00526746	0.916443
AT2G42500	6.26372	6.45489	0.00538682	0.916443
AT5G11420	5.96098	6.17642	0.00544401	0.916443
AT1G58190	2.91655	2.72534	0.0055536	0.916443
AT2G25737	2.5005	1.74359	0.00565138	0.916443
AT2G07638	0.292679	1.69628	0.00569396	0.916443
AT3G02650	3.44606	3.96479	0.00570698	0.916443
AT3G05070	5.25581	4.90719	0.0058588	0.916443
AT5G03800	0.92533	1.94212	0.00599636	0.916443
AT5G17650	4.64683	4.35219	0.00600142	0.916443
AT5G09976	-1.41861	0.213442	0.006102	0.916443
ATMG00030	10.2289	10.515	0.00611548	0.916443
AT5G10435	3.31117	4.38763	0.00611596	0.916443
AT4G23430	4.6606	4.25051	0.00616621	0.916443
AT2G01460	2.85207	2.26444	0.00618807	0.916443
AT3G50685	6.1653	5.8724	0.00620128	0.916443
AT2G23590	0.0706022	-3.56325	0.0063349	0.916443
AT3G49000	2.77288	3.21447	0.00654347	0.916443
AT5G60590	3.49061	3.61159	0.00656716	0.916443
AT3G04510	0.156772	1.19267	0.00678393	0.916443
AT2G18220	2.60624	3.15587	0.00679467	0.916443
AT4G37420	-9.96578	-1.29615	0.00690839	0.916443
AT2G13820	1.46221	2.30414	0.00694661	0.916443
AT3G27100	2.10166	2.63471	0.00698396	0.916443
AT3G14890	1.48784	2.34597	0.00700416	0.916443
ATMG00090	4.78783	5.33419	0.00720852	0.916443
AT5G06250	-0.143529	1.10725	0.00736324	0.916443
AT1G61430	2.15728	1.4275	0.0074434	0.916443
AT5G16790	0.734591	1.5426	0.00745881	0.916443
AT4G38000	-0.11084	1.05589	0.00748842	0.916443
AT1G55280	5.10214	4.75814	0.00762165	0.916443
AT4G38120	1.40462	2.12682	0.00766677	0.916443
AT1G64150	2.33561	1.395	0.0077192	0.916443
AT1G79000	3.64641	3.93462	0.00787797	0.916443
AT3G19290	5.01974	4.85872	0.00795024	0.916443
AT3G61590	2.1283	1.61085	0.00801211	0.916443
AT5G07270	4.71929	4.29032	0.0080636	0.916443
AT5G42540	4.73929	5.06097	0.00818477	0.916443
AT1G69290	1.46075	2.341	0.00822655	0.916443
AT4G33550	-0.418408	1.08846	0.0082591	0.916443
AT3G61860	7.16196	6.98589	0.00826276	0.916443
AT1G36380	5.67718	5.29374	0.00830294	0.916443
AT1G69780	5.03589	5.49843	0.0084361	0.916443
AT2G14530	3.68187	4.17205	0.00845547	0.916443
AT1G70370	4.39382	5.19369	0.00846184	0.916443
AT2G39725	3.84387	3.19472	0.00862456	0.916443
AT5G64200	5.77714	5.99437	0.00865223	0.916443
AT5G61260	0.918376	1.766	0.0087846	0.916443
AT3G11090	0.406378	2.24459	0.00891116	0.916443
AT1G62310	2.83926	3.36767	0.00892921	0.916443
AT1G77940	8.15309	8.51542	0.00895246	0.916443
AT3G59210	3.75394	3.39144	0.008954	0.916443
AT3G52180	1.51985	2.30574	0.00895767	0.916443
AT1G31860	2.28132	2.58309	0.0090292	0.916443
AT5G09850	4.33692	4.58316	0.00904291	0.916443
AT5G43600	4.47983	4.73143	0.00908016	0.916443
AT3G52525	0.723821	0.434855	0.00908229	0.916443
AT2G03390	4.84678	4.53328	0.00913703	0.916443
AT1G56560	2.62805	3.18456	0.00918983	0.916443
AT4G11660	2.16507	2.76864	0.00925064	0.916443
AT4G23910	4.82091	4.63624	0.00932864	0.916443
AT5G06480	0.842848	2.19285	0.00971009	0.916443
AT4G23940	1.73286	2.88837	0.00973286	0.916443
AT1G10480	-9.96578	-1.18281	0.00977229	0.916443
AT5G13140	6.7343	7.24015	0.00979653	0.916443
AT5G35570	3.7869	3.39351	0.00979957	0.916443
AT3G26640	4.95784	5.19718	0.00985014	0.916443
AT2G35660	1.57929	0.931384	0.00986733	0.916443
AT3G45210	2.20336	2.8359	0.00993857	0.916443
AT1G73730	2.43135	2.99524	0.0100276	0.916443
AT5G40150	2.69452	3.21782	0.0100303	0.916443
AT5G62165	-0.799423	-1.41584	0.0101779	0.916443
AT2G16485	2.73466	3.23432	0.0104019	0.916443
AT1G22530	6.54111	6.8048	0.010446	0.916443
AT1G17700	3.77563	4.53315	0.0108976	0.916443
AT1G73810	3.09217	1.70477	0.0110776	0.916443
AT5G63090	0.888298	2.17661	0.0111825	0.916443
AT1G72240	1.53077	2.94245	0.0112144	0.916443
AT4G21320	3.24626	3.55639	0.0113329	0.916443
AT3G03840	0.827119	1.49658	0.0114594	0.916443
AT5G06400	-0.169573	-0.949271	0.0114718	0.916443
AT5G15530	3.79176	4.18052	0.0116491	0.916443
AT1G33250	5.37732	5.68006	0.0118037	0.916443
AT5G58990	3.7092	4.14083	0.0119269	0.916443
AT5G35525	1.80883	2.7973	0.0119637	0.916443
AT1G01640	3.30633	2.62989	0.0119987	0.916443
AT5G10800	-0.683925	0.546845	0.012002	0.916443
AT1G54690	6.05855	6.36907	0.0121188	0.916443
AT5G63060	1.68319	0.924962	0.0121428	0.916443
AT3G62900	3.5571	3.83256	0.0123025	0.916443
AT4G15180	2.06646	2.33501	0.0123153	0.916443
AT2G28480	2.92574	3.50111	0.012367	0.916443
AT1G05183	2.81309	3.615	0.0123939	0.916443
AT3G27050	5.18649	4.90653	0.0125143	0.916443
AT1G10155	2.93969	0.446562	0.0126348	0.916443
AT3G10350	4.63615	4.31203	0.0126372	0.916443
AT1G07070	4.07967	4.30909	0.0127828	0.916443
AT5G16410	2.06449	3.04746	0.0127878	0.916443
AT1G69280	-0.31421	1.08897	0.0129084	0.916443
AT2G41820	2.53539	3.24506	0.0129636	0.916443
AT3G60110	3.58538	2.65468	0.0129859	0.916443
AT1G05100	2.17779	0.512853	0.0130273	0.916443
AT3G57030	3.9916	4.53641	0.0131002	0.916443
AT1G79010	6.88955	7.08778	0.0131318	0.916443
AT1G25250	-0.207337	0.8965	0.0131363	0.916443
AT3G63500	5.85676	6.10602	0.0131809	0.916443
AT1G31070	2.92877	3.56668	0.0132062	0.916443
AT4G00870	-0.168367	0.422055	0.0133149	0.916443
AT3G33530	3.48349	3.98119	0.013559	0.916443
AT1G51920	2.49664	1.11045	0.0135659	0.916443
AT5G65860	3.30077	3.84309	0.0135705	0.916443
AT4G10150	1.19571	2.63571	0.013583	0.916443
AT1G58470	2.74446	2.16324	0.0136083	0.916443
AT5G66540	3.34089	3.84021	0.0138795	0.916443
AT5G56360	5.16352	5.5725	0.0139405	0.916443
AT3G24490	4.67359	5.00802	0.0140776	0.916443
AT2G42820	1.2404	0.300494	0.0141053	0.916443
AT2G36270	1.39439	0.485394	0.0141215	0.916443
AT1G72530	1.11484	2.14221	0.0141426	0.916443
AT2G44530	5.17638	4.94122	0.0141465	0.916443
AT2G02730	4.22581	3.76962	0.0141651	0.916443
AT3G07500	2.56663	3.38444	0.0142242	0.916443
AT1G54390	2.77013	3.09301	0.0142978	0.916443
AT3G12510	2.68942	1.93567	0.0143003	0.916443
AT4G24940	4.49724	5.02201	0.0143403	0.916443
AT5G27320	4.20206	4.3955	0.0143427	0.916443
AT3G55510	1.86683	2.21425	0.0146837	0.916443
AT1G64050	3.07654	3.67983	0.0147242	0.916443
AT2G05075	4.53515	4.93352	0.0149314	0.916443
AT3G13510	4.3061	4.74529	0.0150859	0.916443
AT3G53960	3.80802	2.72312	0.0151571	0.916443
AT1G47750	4.76611	4.44324	0.0152881	0.916443
AT1G07750	3.94431	4.46142	0.0153238	0.916443
AT4G25170	7.52513	7.14183	0.015363	0.916443
AT1G55150	4.16724	3.36391	0.0153899	0.916443
AT3G10760	4.44506	4.64446	0.0155228	0.916443
AT1G72790	4.20359	4.45863	0.0156607	0.916443
AT5G11740	8.46347	8.91459	0.015727	0.916443
ATMG01110	0.95314	-0.640614	0.0159562	0.916443
AT4G37410	5.73943	4.22638	0.0160064	0.916443
AT5G15880	4.57323	4.84197	0.0160255	0.916443
AT4G19185	2.51656	2.97414	0.0162979	0.916443
AT1G02110	3.62906	3.90312	0.0162995	0.916443
AT1G24040	4.88243	4.52453	0.0163575	0.916443
AT1G06670	3.2955	3.68292	0.0163814	0.916443
AT2G01810	-9.96578	-1.32367	0.0165252	0.916443
AT3G61620	4.07588	4.38403	0.0165401	0.916443
AT2G21540	3.5749	3.75189	0.0166651	0.916443
AT5G57870	6.43351	6.64316	0.0167699	0.916443
AT1G06040	6.86179	7.27948	0.0169732	0.916443
AT5G50420	2.80567	3.34848	0.0170397	0.916443
AT1G67760	-1.2324	0.517474	0.0172316	0.916443
AT1G24170	5.03905	5.48298	0.0172388	0.916443
AT5G52060	4.54032	4.822	0.0172474	0.916443
AT3G23410	2.06124	2.62455	0.0173235	0.916443
AT1G05350	4.32989	4.89868	0.0173508	0.916443
AT4G29480	6.78918	6.92724	0.0173719	0.916443
AT1G24610	4.45993	4.79547	0.0174286	0.916443
AT4G24810	0.846188	0.52348	0.017448	0.916443
AT5G23830	1.91664	-1.37597	0.0175188	0.916443
AT2G35430	3.77699	4.1117	0.0175226	0.916443
AT2G39140	3.59065	4.05045	0.017537	0.916443
AT4G04620	7.10406	6.83032	0.0175602	0.916443
ATMG01280	1.37565	2.2607	0.0177386	0.916443
AT3G03990	7.13101	7.06101	0.0178254	0.916443
AT1G54115	4.98291	5.35488	0.0178398	0.916443
AT4G15230	-0.381822	-3.73669	0.0178499	0.916443
AT2G35050	6.00301	6.20155	0.0179105	0.916443
AT5G06570	3.97426	4.5498	0.0179654	0.916443
AT2G45470	5.79271	6.35899	0.0180888	0.916443
AT5G03190	1.86587	2.71891	0.0181179	0.916443
AT5G44790	5.51907	5.83242	0.0181318	0.916443
AT1G20780	3.38063	2.69699	0.0181596	0.916443
AT5G44582	2.11136	3.16695	0.0182784	0.916443
AT2G37400	4.40151	4.63889	0.0183151	0.916443
AT1G12420	4.153	3.75029	0.0183402	0.916443
AT4G00880	3.23835	2.83464	0.0183874	0.916443
AT1G20310	1.5086	-0.177395	0.0184379	0.916443
AT2G33370	6.08934	6.26513	0.0184808	0.916443
AT1G78880	5.49505	5.82962	0.0185546	0.916443
AT1G49980	1.06881	1.66886	0.0185594	0.916443
AT5G01890	0.787143	2.2214	0.0186463	0.916443
AT1G68350	0.422966	1.93359	0.0187156	0.916443
AT4G28360	3.72371	4.19276	0.0189319	0.916443
AT2G11225	3.44556	3.78888	0.0189889	0.916443
AT3G07050	3.97357	4.50726	0.018991	0.916443
AT3G03050	3.09791	2.78075	0.0190597	0.916443
AT5G65830	2.208	3.13869	0.0190842	0.916443
AT3G55515	-0.713061	0.898639	0.0191056	0.916443
AT1G15230	6.02061	6.34541	0.0192073	0.916443
AT1G07050	-0.327805	-2.75102	0.0192234	0.916443
AT3G01690	6.84084	7.1212	0.0193062	0.916443
AT3G07270	5.14626	4.80144	0.0194412	0.916443
AT3G11940	8.26862	8.46318	0.0195522	0.916443
AT3G21540	1.9865	2.80403	0.0195589	0.916443
AT2G19780	1.89471	2.40439	0.0196147	0.916443
AT1G13670	0.468697	1.65347	0.0197582	0.916443
AT4G31405	1.25052	2.36439	0.0197896	0.916443
AT5G05140	5.51208	5.1593	0.0199575	0.916443
AT4G27800	6.54936	6.24961	0.0199905	0.916443
AT3G24070	4.73689	4.25537	0.0200775	0.916443
AT3G14860	4.4316	4.71891	0.0201315	0.916443
AT5G02850	4.17449	4.52199	0.0202346	0.916443
AT5G54130	2.60968	1.95447	0.0202363	0.916443
AT1G17590	2.18309	2.76907	0.020289	0.916443
AT5G24800	6.25341	5.82331	0.0203864	0.916443
AT4G02715	5.16299	5.51137	0.0205195	0.916443
AT3G02920	1.10165	1.7817	0.0207464	0.916443
AT1G07790	5.17916	4.81614	0.0209493	0.916443
AT3G56720	3.62155	3.80334	0.0209801	0.916443
AT1G32127	3.64537	4.19555	0.0212295	0.916443
AT1G21250	5.05926	5.34182	0.0212651	0.916443
AT3G52430	2.86642	3.40805	0.0212915	0.916443
AT5G47490	1.39468	2.08582	0.021319	0.916443
AT5G63710	3.08066	2.4742	0.0214049	0.916443
AT3G58700	6.12936	6.48976	0.0214382	0.916443
AT1G71840	5.0573	5.39543	0.0214496	0.916443
AT1G57620	4.86547	5.13661	0.0214575	0.916443
AT5G12420	3.08192	2.48649	0.0215909	0.916443
AT3G23540	3.32321	2.97877	0.021687	0.916443
AT1G27390	2.69548	2.99338	0.0216916	0.916443
AT4G15830	1.51419	2.67414	0.0217545	0.916443
AT5G10550	5.74803	6.0833	0.0218065	0.916443
AT3G20310	5.08336	5.33595	0.021826	0.916443
AT1G07660	5.43594	5.7053	0.0218909	0.916443
AT5G56530	3.17481	4.02085	0.0220566	0.916443
AT3G09220	2.49158	0.981179	0.0221013	0.916443
AT4G28030	6.87694	6.63999	0.0222469	0.916443
AT1G22450	6.01366	6.29528	0.0223273	0.916443
AT4G08870	4.70391	3.94223	0.0224341	0.916443
AT3G62570	1.71379	2.6726	0.0224775	0.916443
AT1G63860	1.57564	2.17206	0.0225639	0.916443
AT5G03850	6.53259	6.66621	0.0225949	0.916443
AT5G47740	2.0831	0.824916	0.0227901	0.916443
AT2G02790	2.68516	3.23117	0.0228045	0.916443
AT4G26480	6.12358	6.21978	0.0228693	0.916443
AT2G36970	3.0996	3.83839	0.02293	0.916443
AT4G36860	3.55334	3.70933	0.0230293	0.916443
AT1G66340	4.27324	3.91723	0.0233045	0.916443
AT1G66230	2.18384	2.59998	0.0233122	0.916443
AT2G20550	3.40325	3.68384	0.0233377	0.916443
AT1G13195	3.2453	2.85074	0.0233804	0.916443
AT5G43960	4.61023	4.84936	0.0234049	0.916443
AT1G25425	1.04974	1.89112	0.0234644	0.916443
AT4G02290	1.86309	2.98982	0.0235649	0.916443
AT4G02350	5.07694	4.93412	0.0236657	0.916443
AT3G23510	-1.65756	-2.64383	0.0236762	0.916443
AT4G00440	2.36671	2.93937	0.0236778	0.916443
AT5G08565	2.27501	1.73526	0.0237617	0.916443
AT5G56710	8.06642	8.20613	0.0237896	0.916443
AT5G52530	4.57639	4.20735	0.0238143	0.916443
AT1G26650	4.72031	5.23586	0.023856	0.916443
AT4G36110	3.29076	3.71682	0.0239634	0.916443
AT4G17020	3.69638	3.24395	0.0239701	0.916443
AT5G09680	4.70246	4.37246	0.0240303	0.916443
AT1G04183	4.36499	4.73523	0.0240758	0.916443
AT1G51430	3.68401	4.02299	0.0242283	0.916443
AT4G00970	1.82944	0.932832	0.024465	0.916443
AT4G21300	-1.26689	0.118917	0.024576	0.916443
AT3G13000	2.26719	2.77539	0.0246193	0.916443
AT1G05805	4.77401	4.54068	0.0246651	0.916443
AT1G29800	4.39414	3.80433	0.0247592	0.916443
AT1G68185	1.85098	2.66945	0.0249555	0.916443
AT3G48570	3.95654	4.24511	0.0250118	0.916443
AT5G14850	2.09735	1.74273	0.0250778	0.916443
AT2G01505	0.789038	1.34795	0.025104	0.916443
AT3G18170	3.53525	3.0437	0.0251492	0.916443
AT1G27960	1.14078	1.88973	0.0252345	0.916443
AT5G15780	8.16021	8.48404	0.0252788	0.916443
AT1G04400	6.90919	6.71567	0.0253146	0.916443
AT5G65490	3.62722	4.18597	0.0254654	0.916443
AT3G50850	0.588054	2.28282	0.0255726	0.916443
AT3G54710	-0.502367	1.23657	0.0256286	0.916443
AT3G43590	3.67	3.95935	0.0256421	0.916443
AT4G37690	0.176999	-0.827697	0.0256476	0.916443
AT5G17760	3.79105	4.02288	0.025765	0.916443
AT1G67650	0.276715	-1.25079	0.0258412	0.916443
AT4G16150	5.20005	5.51161	0.0259749	0.916443
AT2G22720	5.50066	5.61239	0.0260302	0.916443
AT4G17140	1.51291	2.00914	0.0260675	0.916443
AT5G17010	2.63936	2.94814	0.0261771	0.916443
AT1G15920	4.43101	4.27399	0.0261819	0.916443
AT1G20620	11.207	11.5124	0.0262099	0.916443
AT4G22670	6.85039	7.02724	0.0262523	0.916443
AT5G47930	7.83677	7.95929	0.0263258	0.916443
AT5G18230	4.30329	4.57064	0.0263291	0.916443
AT4G26210	4.24619	4.80048	0.0263322	0.916443
AT3G15340	-1.21153	-2.12101	0.0263877	0.916443
AT5G63080	3.52917	3.21088	0.0264526	0.916443
AT3G18270	5.20574	5.48668	0.0264636	0.916443
AT2G27775	2.35824	3.21615	0.0265915	0.916443
AT2G01250	7.81589	8.07394	0.0265958	0.916443
AT4G37890	0.482754	2.05536	0.0266173	0.916443
AT3G54320	2.36481	1.38779	0.0267241	0.916443
AT5G47455	1.14631	2.03583	0.0267447	0.916443
AT2G20820	6.93322	7.15088	0.0269903	0.916443
AT4G14200	0.0999724	1.44841	0.0270303	0.916443
AT4G11410	3.15747	3.522	0.0270517	0.916443
AT2G21580	8.34815	8.64401	0.0272747	0.916443
AT1G22885	3.17013	3.6473	0.0272773	0.916443
AT5G65210	4.43662	4.16926	0.0273561	0.916443
AT4G29030	5.72984	5.39984	0.0274316	0.916443
AT1G80630	4.13532	4.51619	0.0274854	0.916443
AT5G28390	2.59551	3.1852	0.0275385	0.916443
AT5G03550	3.41611	2.29903	0.0275422	0.916443
AT4G17090	6.58325	6.35511	0.0275493	0.916443
AT3G10310	-1.04073	-0.276501	0.0275833	0.916443
AT2G01735	4.12572	3.66258	0.0276185	0.916443
AT3G12130	5.88134	5.62845	0.0276811	0.916443
AT1G04710	2.67891	3.03721	0.0280344	0.916443
AT3G03370	0.16481	-1.00752	0.0280387	0.916443
AT4G34740	3.26118	3.72336	0.0281261	0.916443
AT3G29680	1.85313	2.19053	0.0284096	0.916443
AT3G56590	4.95906	5.09693	0.0284588	0.916443
AT5G06970	3.31383	3.71513	0.0285821	0.916443
AT5G61170	7.29822	7.53661	0.0287028	0.916443
AT1G34065	1.43948	2.22276	0.028771	0.916443
AT2G24640	2.96918	3.30574	0.0287711	0.916443
AT2G18465	2.1045	2.52612	0.0287781	0.916443
AT5G05660	4.1216	4.41955	0.0289105	0.916443
AT3G27460	2.49972	2.11906	0.0289388	0.916443
AT5G45050	2.12208	2.71773	0.0289841	0.916443
AT3G22230	7.66926	7.7785	0.029026	0.916443
AT5G61130	5.04591	5.73662	0.0290323	0.916443
AT4G22755	3.67311	4.05662	0.0290613	0.916443
AT4G16695	2.31448	2.52711	0.029102	0.916443
AT4G32130	6.28767	6.5561	0.0291205	0.916443
AT2G20850	2.51996	2.15741	0.0291394	0.916443
AT1G68660	6.10193	5.77022	0.0291713	0.916443
AT1G61490	-0.744432	0.251702	0.0291739	0.916443
AT3G22260	4.19868	3.57966	0.0292666	0.916443
AT3G13175	4.28619	4.72159	0.0293623	0.916443
AT1G15002	-1.43535	0.598222	0.0294825	0.916443
AT1G73440	4.14284	3.71339	0.0295366	0.916443
AT2G36630	5.38242	4.99982	0.0295996	0.916443
AT1G66173	0.654899	1.35121	0.0296146	0.916443
AT1G54080	6.40712	6.62667	0.0296344	0.916443
AT1G55760	1.01169	2.26392	0.0297046	0.916443
AT5G05970	2.30409	2.87712	0.0297208	0.916443
AT5G17850	2.19674	2.4645	0.0297658	0.916443
AT3G60740	2.92234	2.53408	0.0298322	0.916443
AT1G09327	2.16083	3.05161	0.0298357	0.916443
AT4G06634	2.99595	2.47335	0.0300569	0.916443
AT4G10610	5.39201	5.11092	0.0300868	0.916443
AT1G64810	5.09841	4.86535	0.0301765	0.916443
AT5G57230	3.32455	4.07209	0.0301785	0.916443
AT3G46320	3.97853	4.23308	0.0302858	0.916443
AT4G29680	3.24422	3.8075	0.030413	0.916443
AT1G30530	3.19472	2.71155	0.030531	0.916443
AT4G12080	2.95865	3.44934	0.0305425	0.916443
AT4G35360	4.73513	4.25124	0.0306277	0.916443
AT3G10330	4.56369	4.0626	0.0306769	0.916443
AT1G71910	3.57927	3.15172	0.0307	0.916443
AT1G64390	3.54057	4.37902	0.0307085	0.916443
AT4G21110	6.35765	6.70054	0.0307215	0.916443
AT2G35605	4.62203	5.02104	0.0307941	0.916443
AT4G30825	1.66616	2.62039	0.0308489	0.916443
AT1G71696	1.76619	0.0560723	0.0310709	0.916443
AT2G29340	4.79143	4.37425	0.0312665	0.916443
AT2G22170	6.21063	6.70173	0.0313256	0.916443
AT2G17980	5.52199	5.72029	0.0314535	0.916443
AT1G72090	3.88716	4.23625	0.0315924	0.916443
AT4G34138	5.98764	5.63871	0.0315931	0.916443
AT5G65500	-0.90123	-8.44947	0.0317083	0.916443
AT2G41850	0.539428	-1.54868	0.0319032	0.916443
AT1G68310	5.18537	4.70505	0.0319653	0.916443
AT3G48980	1.82833	1.45824	0.0321119	0.916443
AT4G10330	4.74037	4.35344	0.0322787	0.916443
AT3G05510	3.59721	3.09763	0.0323437	0.916443
AT1G76510	3.41307	2.94779	0.0325893	0.916443
AT3G09200	8.42253	8.50595	0.0327079	0.916443
AT2G42610	5.80664	6.46726	0.0327143	0.916443
AT1G13060	4.74259	4.40632	0.032731	0.916443
AT5G15265	3.92306	4.44487	0.0329572	0.916443
AT3G09650	3.09314	3.45751	0.0330052	0.916443
AT5G48610	2.26905	1.94554	0.0330167	0.916443
AT5G50335	6.54376	6.81107	0.0330473	0.916443
AT2G39410	-0.911401	0.658673	0.0330492	0.916443
AT4G25580	6.03848	6.37131	0.0330724	0.916443
AT2G35230	5.36726	5.11366	0.0331227	0.916443
AT5G02530	6.69222	7.00803	0.0332035	0.916443
AT1G51140	3.73745	3.13613	0.0333356	0.916443
AT5G49230	2.68245	3.26569	0.0334599	0.916443
AT5G40570	-0.422956	1.19104	0.0337202	0.916443
AT3G47490	2.83745	2.42442	0.033749	0.916443
AT1G50010	7.61804	7.92207	0.0337761	0.916443
AT3G15550	-0.642964	1.28172	0.0337967	0.916443
AT5G19970	-0.381671	0.432807	0.033827	0.916443
AT4G18400	4.7693	5.26497	0.03389	0.916443
AT3G13120	6.684	6.86366	0.0340922	0.916443
AT3G07640	4.8013	4.49902	0.0341275	0.916443
AT1G21390	2.68732	2.11207	0.0341588	0.916443
AT3G17330	0.736515	1.28095	0.0342657	0.916443
AT4G26760	1.81705	2.86166	0.034365	0.916443
AT1G21520	5.87703	6.41634	0.0344331	0.916443
AT4G12600	5.4957	5.95899	0.0345125	0.916443
AT1G30410	2.02945	2.40038	0.0345395	0.916443
AT5G66160	6.03995	5.85799	0.0346347	0.916443
AT4G20960	3.09834	3.50366	0.0346597	0.916443
AT3G17830	0.857088	1.70891	0.0346631	0.916443
AT5G02790	6.73448	6.57205	0.0347705	0.916443
AT4G13870	2.11119	1.71404	0.0347759	0.916443
AT3G02660	2.19628	2.87548	0.0348025	0.916443
AT5G67170	3.48911	3.06962	0.0348493	0.916443
AT1G23530	1.54797	0.904736	0.0349443	0.916443
AT4G14520	3.41677	2.92834	0.0350205	0.916443
AT1G31240	2.23366	1.627	0.035111	0.916443
AT2G43180	3.60606	3.11666	0.035179	0.916443
AT5G22270	5.88428	5.64971	0.0352197	0.916443
AT1G69700	4.19098	4.52394	0.0353179	0.916443
AT5G13430	7.02354	7.24023	0.0353846	0.916443
AT3G58850	3.541	2.73736	0.0354142	0.916443
AT2G37120	5.88781	6.30126	0.035442	0.916443
AT1G16020	1.6794	2.52708	0.0354462	0.916443
AT4G39580	2.31093	1.41759	0.0354565	0.916443
AT3G27350	3.88792	4.14901	0.0355107	0.916443
AT1G22540	3.04071	2.06553	0.0355179	0.916443
AT3G43220	3.8157	3.61821	0.0355668	0.916443
AT5G14790	3.20131	3.76695	0.035933	0.916443
AT1G06130	5.08761	5.29542	0.035963	0.916443
AT4G30280	3.56374	4.27448	0.0360602	0.916443
AT1G08830	6.75902	7.00549	0.0360893	0.916443
AT3G22942	3.19057	2.45501	0.0362281	0.916443
AT1G64090	6.65312	6.48993	0.0363274	0.916443
AT1G13700	4.89496	5.19457	0.0364487	0.916443
AT2G22980	4.5416	4.78888	0.0365297	0.916443
AT2G32010	0.670696	1.45353	0.0365516	0.916443
AT3G05210	5.39468	5.22349	0.0366206	0.916443
AT3G63410	7.39321	7.65889	0.0366775	0.916443
AT1G68490	5.25716	5.48236	0.0366844	0.916443
AT1G42540	2.7898	2.50152	0.0367334	0.916443
AT4G27720	4.15312	4.72628	0.0368828	0.916443
AT5G04205	3.25906	2.96239	0.0371871	0.916443
AT5G67590	7.69476	7.44688	0.037289	0.916443
AT2G07777	0.488336	1.0197	0.037312	0.916443
AT5G39740	7.95391	8.16896	0.0373956	0.916443
AT3G20620	2.64141	2.9793	0.0373966	0.916443
AT2G33110	2.85052	3.39994	0.0374914	0.916443
AT4G29140	3.64941	4.238	0.0375288	0.916443
AT2G21300	3.53303	3.8769	0.0375681	0.916443
AT5G01340	3.83307	2.81471	0.0376518	0.916443
AT5G38990	4.42223	4.12832	0.0377535	0.916443
AT2G07050	4.97818	5.22821	0.0378433	0.916443
AT3G10113	2.17955	2.67748	0.0378464	0.916443
AT2G29530	4.94167	5.38376	0.0379288	0.916443
AT1G14150	4.16413	3.50237	0.0380313	0.916443
AT5G57785	0.754573	1.57891	0.0380427	0.916443
AT3G51650	1.63289	2.31503	0.0380523	0.916443
AT5G62300	8.61948	8.80285	0.0380944	0.916443
AT3G07650	6.19772	5.92031	0.0381291	0.916443
AT1G17580	3.60747	3.77777	0.0382052	0.916443
AT5G14660	3.67009	3.87978	0.0383346	0.916443
AT3G17717	4.14991	3.46478	0.0383611	0.916443
AT5G57630	4.54783	4.67688	0.0383662	0.916443
AT5G27240	0.976035	1.45268	0.0384777	0.916443
AT5G35995	3.14679	3.4957	0.0384928	0.916443
AT5G11330	5.41991	4.9443	0.0384993	0.916443
AT4G29735	5.10986	4.91358	0.0386709	0.916443
AT3G56850	5.05964	5.37271	0.038801	0.916443
AT1G45474	6.10881	5.79224	0.0388186	0.916443
AT1G07970	2.95537	3.66462	0.0389036	0.916443
AT5G62560	4.91784	4.66833	0.0390249	0.916443
AT5G04360	0.376156	1.0605	0.0390457	0.916443
AT4G27500	7.60688	7.49118	0.0391262	0.916443
AT3G28860	5.3228	5.65941	0.0391357	0.916443
AT5G38380	3.53843	3.80782	0.0391479	0.916443
AT4G12520	4.22823	5.28693	0.0391731	0.916443
AT3G13674	0.551558	2.14395	0.0391949	0.916443
AT1G16190	2.68206	3.31683	0.0395519	0.916443
AT5G55730	4.62425	5.11485	0.0396627	0.916443
AT1G58684	6.70206	6.80175	0.0397468	0.916443
AT1G11480	6.70243	6.54462	0.0398439	0.916443
AT4G28540	5.33255	5.03302	0.0398902	0.916443
AT2G43370	4.16687	3.85915	0.0399539	0.916443
AT1G48770	4.03391	3.77287	0.0399822	0.916443
AT1G71340	6.05831	5.88719	0.0400709	0.916443
AT1G55960	5.66726	5.49726	0.0401538	0.916443
AT4G14790	2.90681	2.51686	0.0402195	0.916443
AT1G01010	3.30584	4.05146	0.0402914	0.916443
AT5G15500	-1.81327	-0.237799	0.040483	0.916443
AT4G23860	3.54382	4.01429	0.0404834	0.916443
AT5G01310	2.45713	3.36919	0.0404865	0.916443
AT1G36622	2.2355	0.840577	0.0405076	0.916443
AT5G62580	2.17176	2.6741	0.0406921	0.916443
AT1G79270	4.00604	3.72076	0.0407287	0.916443
AT4G26860	4.02366	3.4625	0.0408118	0.916443
AT5G47800	0.882033	1.44089	0.0408391	0.916443
AT3G01370	4.41938	4.59626	0.0408711	0.916443
AT2G43810	5.24081	5.54708	0.0408763	0.916443
AT3G14010	5.94061	5.98249	0.0408975	0.916443
AT2G46470	4.57852	5.10314	0.0409095	0.916443
AT1G08710	4.35705	4.17065	0.0409519	0.916443
AT4G09160	4.5153	4.96459	0.0410327	0.916443
AT3G18240	1.9889	2.88916	0.0410535	0.916443
AT3G25190	0.890607	1.93525	0.0410944	0.916443
AT4G25820	-8.08529	-0.752897	0.0413589	0.916443
AT3G57400	5.252	5.65292	0.0414219	0.916443
AT5G20600	4.01063	4.56745	0.0414601	0.916443
AT5G04895	0.180612	-0.64399	0.0414955	0.916443
AT5G20570	5.21345	5.01769	0.0414997	0.916443
AT2G32040	3.64988	3.31439	0.0416051	0.916443
AT5G37070	5.73798	5.52384	0.0416606	0.916443
AT1G12470	3.97573	4.41319	0.0416923	0.916443
AT2G05840	5.27189	5.0898	0.0418423	0.916443
AT1G80310	6.23745	6.16132	0.0419026	0.916443
AT4G14090	-1.47018	-8.20287	0.041909	0.916443
AT1G10950	7.32293	7.5246	0.0421063	0.916443
AT1G06500	4.01371	4.40622	0.0422908	0.916443
AT2G45530	5.07884	5.44033	0.0424346	0.916443
AT3G07470	6.60948	6.79034	0.0425302	0.916443
AT5G45775	7.03347	7.2611	0.0425419	0.916443
AT3G42630	4.35319	4.45376	0.0425595	0.916443
AT5G10310	1.40754	0.52476	0.0426158	0.916443
AT3G22530	4.37765	3.61123	0.0426432	0.916443
AT1G22510	3.64679	3.23398	0.0427013	0.916443
AT5G49060	3.05314	2.66513	0.0427117	0.916443
AT5G13560	5.39343	5.69978	0.0427156	0.916443
AT1G16350	4.72591	5.21458	0.0428679	0.916443
AT2G01110	6.22076	6.01159	0.042874	0.916443
AT4G05631	2.07861	2.57651	0.0428837	0.916443
AT3G10450	5.32435	4.99921	0.0429488	0.916443
AT3G57500	1.38561	0.162592	0.0430829	0.916443
AT1G03900	7.40691	7.19689	0.0431282	0.916443
AT4G37820	3.95751	4.34362	0.0431618	0.916443
AT1G29195	2.70139	2.00373	0.043174	0.916443
AT4G30570	0.683645	1.99352	0.0431956	0.916443
AT1G44810	5.71016	5.58918	0.0434499	0.916443
AT2G03730	6.54258	6.03358	0.0435738	0.916443
AT1G20070	1.95335	3.36356	0.0436203	0.916443
AT3G51050	5.28245	5.05942	0.0436614	0.916443
AT4G15545	9.02052	8.87083	0.0437593	0.916443
AT1G61660	0.634941	1.56784	0.0437791	0.916443
AT4G32840	2.89011	2.54807	0.0437872	0.916443
AT4G11420	6.51313	6.7327	0.0438855	0.916443
AT2G44140	4.50501	4.30767	0.0439207	0.916443
AT5G09175	1.43889	0.489592	0.0439324	0.916443
AT1G13900	3.36112	3.82072	0.0439429	0.916443
AT1G73965	0.525246	-0.570346	0.0440074	0.916443
AT5G47510	-1.819	-0.292347	0.0442299	0.916443
AT3G14230	7.23936	7.53883	0.0442501	0.916443
AT4G22950	-2.92881	0.136914	0.0442578	0.916443
AT2G19660	2.24189	2.89361	0.0443363	0.916443
AT3G54720	2.51766	2.18429	0.0444053	0.916443
AT3G46590	4.82372	4.69227	0.0445304	0.916443
AT4G27540	4.83079	4.41354	0.0445333	0.916443
AT1G64760	1.49136	2.32431	0.044569	0.916443
AT1G58983	6.73408	6.83495	0.0446571	0.916443
AT3G60130	6.13193	5.71077	0.0447778	0.916443
AT1G04290	2.36518	1.89604	0.0447892	0.916443
AT1G41880	5.45425	5.5665	0.0448443	0.916443
AT1G76940	3.94252	3.57894	0.0449097	0.916443
AT1G29160	3.70599	3.06118	0.0450809	0.916443
AT5G12230	5.73475	5.83018	0.0451503	0.916443
AT5G26910	3.21045	2.97283	0.045183	0.916443
AT1G79380	6.08954	5.79313	0.0451873	0.916443
AT2G32640	-0.387341	-1.49626	0.0452269	0.916443
AT5G52310	2.13423	3.09817	0.0452964	0.916443
AT3G57650	5.27083	5.70174	0.0453105	0.916443
AT3G14980	2.41973	2.85915	0.0453619	0.916443
AT1G69070	3.1301	3.68282	0.0454001	0.916443
AT1G14990	2.4815	2.96427	0.0454861	0.916443
AT3G60680	2.53662	2.99927	0.0455521	0.916443
AT5G50530	2.76514	2.07517	0.0455829	0.916443
AT2G46400	2.26779	3.50784	0.0456795	0.916443
AT1G30220	2.57095	1.52169	0.0456893	0.916443
AT1G69880	3.85624	2.62546	0.0456964	0.916443
AT5G65280	1.17627	0.621257	0.0457734	0.916443
AT4G01540	0.240732	1.0165	0.0458113	0.916443
AT5G56370	0.57308	1.23954	0.0458164	0.916443
AT5G65440	2.40257	2.83091	0.0459191	0.916443
AT5G10030	2.30985	2.97683	0.0459839	0.916443
AT3G09600	3.53003	3.11294	0.0459889	0.916443
AT1G03590	5.10047	5.41581	0.0460929	0.916443
AT5G07870	3.69068	4.1155	0.0461589	0.916443
AT1G16250	3.36803	3.77813	0.046344	0.916443
AT4G37450	4.81349	5.3894	0.0463676	0.916443
AT1G26440	4.08686	3.90511	0.0464134	0.916443
AT3G49550	2.75406	2.12884	0.0464244	0.916443
AT1G76790	4.16419	2.84176	0.0466324	0.916443
AT4G08510	3.01285	2.19107	0.0468298	0.916443
AT4G30910	5.25662	4.63916	0.0468632	0.916443
ATMG00960	1.54599	2.01721	0.046986	0.916443
AT2G19380	-0.387621	0.27209	0.0471402	0.916443
AT2G41680	5.23245	4.91921	0.0471773	0.916443
AT5G64240	5.35142	4.73331	0.0471935	0.916443
AT3G53850	3.57984	3.98267	0.0472035	0.916443
AT3G07320	1.61656	2.56968	0.0472135	0.916443
AT3G13900	-2.6954	-8.41243	0.0474454	0.916443
AT5G38200	2.24437	1.62337	0.0474531	0.916443
AT3G57380	1.75887	0.454987	0.0475077	0.916443
AT1G51580	4.21913	4.43274	0.0475545	0.916443
AT4G26680	-0.330934	0.300829	0.0476343	0.916443
AT1G65410	4.8666	4.61155	0.0476556	0.916443
AT5G03390	1.60543	-0.00817162	0.0476834	0.916443
AT1G65790	0.353562	-0.948703	0.0477259	0.916443
AT3G49601	6.24014	6.36855	0.0477495	0.916443
AT5G65000	4.18609	3.63137	0.0478339	0.916443
AT3G55520	5.75828	5.54397	0.0479329	0.916443
AT5G11410	-0.981356	0.158234	0.0481136	0.916443
AT2G18630	2.27488	2.88155	0.0482094	0.916443
AT3G15110	4.55302	3.9952	0.0482585	0.916443
AT5G06190	2.5748	1.37042	0.0482952	0.916443
AT3G28450	4.37549	3.85981	0.0482981	0.916443
AT5G46160	4.2118	4.54407	0.048345	0.916443
AT5G07820	3.31092	3.82057	0.0483498	0.916443
AT5G55140	6.0376	6.30079	0.0484153	0.916443
AT5G59500	3.95515	4.32858	0.0485374	0.916443
AT1G04100	4.05947	3.1243	0.0486169	0.916443
AT4G03940	1.20349	1.69763	0.0487152	0.916443
AT5G49970	5.02237	4.7575	0.0487249	0.916443
AT1G44790	4.52454	3.92654	0.0488529	0.916443
AT1G48240	4.31847	4.79523	0.048957	0.916443
AT2G31020	1.60623	0.731424	0.0491101	0.916443
AT2G47230	1.0657	1.91271	0.0491411	0.916443
AT5G25460	7.72223	8.17472	0.0492164	0.916443
AT5G16730	6.02575	6.29316	0.0492807	0.916443
AT5G53500	2.53674	2.99907	0.0493636	0.916443
AT1G14820	2.91124	3.56426	0.0494133	0.916443
AT2G13965	4.45868	5.17985	0.0494764	0.916443
AT1G21070	2.02206	2.59963	0.0495844	0.916443
AT2G45870	-1.12931	0.709891	0.0495874	0.916443
AT2G40030	-0.539525	0.370623	0.049613	0.916443
AT1G77460	0.113112	0.785944	0.0496674	0.916443
AT2G06530	5.14729	4.88984	0.0496685	0.916443
AT5G60360	9.6044	9.44826	0.0497824	0.916443
AT1G06850	3.802	4.46841	0.0499095	0.916443
AT2G31110	2.53856	3.23283	0.0499137	0.916443
AT4G21520	1.92141	2.47809	0.0500256	0.916443
AT1G11545	5.77848	6.40536	0.0501572	0.916443
AT2G01020	13.6772	14.0851	0.0501891	0.916443
AT1G18540	7.27341	7.48033	0.050238	0.916443
AT5G23200	3.17836	3.71652	0.0503583	0.916443
AT4G13350	5.83681	5.48384	0.0503832	0.916443
AT5G65690	1.45644	-7.45731	0.0503916	0.916443
AT5G07580	6.31248	5.90074	0.0504224	0.916443
AT1G29330	3.69683	3.47592	0.0504958	0.916443
AT5G04250	2.50794	2.03908	0.0505377	0.916443
AT5G35790	4.57418	4.7782	0.050557	0.916443
AT1G72600	0.791793	1.80787	0.0505686	0.916443
AT5G61580	4.35715	4.1209	0.0506212	0.916443
AT5G18440	3.02932	3.64044	0.0506597	0.916443
AT4G31670	4.58947	4.08911	0.0507069	0.916443
AT5G02520	-1.68595	0.254749	0.0507892	0.916443
AT2G02820	1.19433	1.75058	0.0508805	0.916443
AT3G62630	4.36816	4.72663	0.0508892	0.916443
AT4G23760	5.41509	5.86362	0.0509774	0.916443
AT2G27170	2.98301	3.39284	0.051043	0.916443
AT1G33790	2.13314	2.91722	0.0510893	0.916443
AT5G15845	0.882675	0.57256	0.0511387	0.916443
AT1G20560	4.40807	4.01432	0.0511834	0.916443
AT4G17483	1.78395	1.05711	0.0512376	0.916443
AT5G38895	4.83866	4.55468	0.0512553	0.916443
AT5G62700	7.05439	7.25205	0.0513358	0.916443
AT2G33500	3.05182	3.43854	0.0514947	0.916443
AT5G23820	7.58438	7.01353	0.0515192	0.916443
AT3G15780	6.30432	6.68647	0.0515295	0.916443
AT3G60245	9.02538	9.17041	0.0515741	0.916443
AT5G19330	5.27604	5.51685	0.0515746	0.916443
AT1G53440	4.31892	3.97272	0.0516483	0.916443
AT1G53460	3.29602	3.75104	0.051695	0.916443
AT1G75230	2.98603	3.1215	0.0517331	0.916443
AT4G12510	4.08941	5.14217	0.0519248	0.916443
AT3G11890	3.88434	3.98011	0.0519828	0.916443
AT1G34550	3.19038	3.66225	0.0519919	0.916443
AT5G26210	5.75839	5.49385	0.0521203	0.916443
AT3G15440	5.00483	5.43006	0.052127	0.916443
AT3G42170	5.41185	5.53842	0.0521741	0.916443
AT1G02065	2.2576	1.55616	0.0521883	0.916443
AT5G08190	5.61988	5.34745	0.052205	0.916443
AT5G59010	4.00536	4.57352	0.0522679	0.916443
AT1G06230	4.98218	4.7263	0.0522704	0.916443
AT1G21920	6.17495	6.38402	0.0522786	0.916443
AT4G17260	3.07445	3.99566	0.0522907	0.916443
AT5G21950	1.09975	0.0263716	0.0522956	0.916443
AT3G21060	2.31257	3.09799	0.0522983	0.916443
ATCG00660	4.87233	5.31761	0.0524381	0.916443
AT3G60410	3.91847	3.30426	0.0524653	0.916443
AT3G25140	6.068	6.22877	0.0525081	0.916443
AT1G06950	5.13909	5.32291	0.0525751	0.916443
AT4G15020	2.8861	3.30069	0.052585	0.916443
AT2G21470	4.02174	4.27253	0.0526328	0.916443
AT1G06550	3.21199	3.60358	0.0526895	0.916443
AT2G44770	4.78196	4.32901	0.0527801	0.916443
AT2G46810	1.49422	2.32478	0.0528215	0.916443
AT2G15292	5.66667	5.79828	0.0528373	0.916443
AT5G26980	3.28945	3.73718	0.0529017	0.916443
AT5G23730	2.94061	2.03313	0.0529084	0.916443
AT4G25520	2.71529	3.39058	0.0529691	0.916443
AT1G11270	2.93874	3.44686	0.0529841	0.916443
AT2G19540	5.64803	5.96243	0.0532948	0.916443
AT5G61560	3.11843	2.53135	0.0533716	0.916443
AT3G20898	3.10909	3.47796	0.0536338	0.916443
AT3G01790	2.90166	3.2831	0.0536465	0.916443
AT1G66330	4.05116	3.66517	0.0537	0.916443
AT5G14050	3.56888	4.20512	0.0537611	0.916443
AT2G33160	-2.69234	-9.96578	0.0538011	0.916443
AT5G58240	5.29332	5.01834	0.053825	0.916443
AT1G49540	3.3674	3.73908	0.0538844	0.916443
AT3G12250	3.35858	3.58959	0.0539811	0.916443
AT2G07675	2.79936	3.38224	0.0540767	0.916443
AT1G08590	0.743761	1.69702	0.0540922	0.916443
AT4G34265	4.65633	4.9093	0.0541028	0.916443
AT1G01480	2.0808	0.585724	0.054157	0.916443
AT3G06355	10.0822	10.576	0.0541701	0.916443
AT4G28510	4.42491	4.97794	0.0542548	0.916443
AT5G48385	6.10881	6.32663	0.0543145	0.916443
AT5G26230	3.90515	4.27995	0.0543452	0.916443
AT3G06710	-0.194407	0.889231	0.0543642	0.916443
AT5G17290	5.35824	5.11178	0.054448	0.916443
AT1G61010	3.71819	4.20295	0.054454	0.916443
AT4G17390	9.02663	9.22799	0.0544873	0.916443
AT1G03850	5.36614	4.42744	0.0546417	0.916443
AT5G06870	7.45429	7.14523	0.0547232	0.916443
AT3G61970	1.64374	0.387816	0.0548507	0.916443
AT5G02740	3.85131	4.3353	0.0548517	0.916443
AT5G01295	2.18893	3.33165	0.0549733	0.916443
AT3G57430	1.52313	0.812494	0.0549879	0.916443
AT1G25530	2.31286	3.16424	0.0550543	0.916443
AT3G06930	3.31125	3.83412	0.0551503	0.916443
AT1G28540	4.38965	3.7048	0.0551819	0.916443
AT2G47610	8.21955	8.4063	0.0553549	0.916443
AT4G12010	1.90282	2.61231	0.055412	0.916443
AT3G06690	3.27636	2.36893	0.0554358	0.916443
AT2G37200	6.57322	6.83995	0.0555216	0.916443
AT5G49280	4.87703	5.43562	0.0555868	0.916443
AT2G01140	7.81623	7.94368	0.0556703	0.916443
AT4G35987	2.01781	2.78986	0.0557172	0.916443
AT3G03440	2.05943	0.385784	0.0557629	0.916443
AT3G22680	3.56478	3.88604	0.055767	0.916443
AT5G66500	1.05152	-0.424516	0.055987	0.916443
AT1G75500	6.54875	7.0625	0.0560934	0.916443
AT4G14960	8.3634	8.62098	0.0561329	0.916443
AT5G60940	3.14157	2.47413	0.0562357	0.916443
AT1G08960	2.43362	3.06889	0.0563232	0.916443
AT4G03400	2.40708	2.90916	0.0563949	0.916443
AT1G33330	4.79746	5.17628	0.0564519	0.916443
AT1G52140	3.32696	3.78263	0.0565207	0.916443
AT1G12080	9.49294	9.62709	0.0565419	0.916443
AT3G60050	1.47512	2.2946	0.0565871	0.916443
AT4G27120	4.33591	4.47427	0.0565927	0.916443
AT1G01940	4.81775	4.53148	0.056596	0.916443
AT1G05180	4.40516	4.20816	0.0566206	0.916443
AT1G08360	8.68608	8.90295	0.0566816	0.916443
AT3G05150	-0.110853	1.57444	0.0569345	0.916443
AT3G27360	4.13752	4.57197	0.056991	0.916443
AT3G12110	2.9311	3.69189	0.0570405	0.916443
AT3G21305	4.10349	2.34927	0.0572714	0.916443
AT2G36840	3.14033	2.74524	0.0573713	0.916443
AT5G45550	7.61667	7.31758	0.0574104	0.916443
AT1G48630	6.42789	6.59561	0.0574385	0.916443
AT2G15760	0.320578	-2.20489	0.05744	0.916443
AT3G53560	4.24179	4.51655	0.0575702	0.916443
AT4G31160	2.33353	2.65084	0.0576164	0.916443
AT3G18820	7.57862	7.45727	0.0576535	0.916443
AT2G02360	5.05991	4.6442	0.0576654	0.916443
AT3G02880	5.01362	5.35334	0.0576809	0.916443
AT2G28290	3.22466	3.61895	0.0577364	0.916443
AT4G09900	2.37496	3.11734	0.0577631	0.916443
AT3G17170	3.94388	4.37836	0.0578789	0.916443
AT5G48840	2.82352	3.15293	0.0580182	0.916443
AT5G57580	5.35526	5.02603	0.0580278	0.916443
AT2G33350	-1.95854	-0.0277912	0.0581698	0.916443
AT3G07810	4.88812	5.27751	0.0582023	0.916443
AT5G44750	3.79825	4.05836	0.0582629	0.916443
AT5G48400	1.76978	0.954699	0.0582649	0.916443
AT5G03840	0.33114	1.04075	0.0585038	0.916443
AT4G21170	0.936627	2.09232	0.0585454	0.916443
AT1G10910	4.8864	5.2619	0.058621	0.916443
AT2G43800	2.45073	2.08799	0.0586723	0.916443
AT5G23430	2.04198	2.68558	0.0588302	0.916443
AT1G26230	0.629415	0.112017	0.0588328	0.916443
AT5G51640	5.00627	4.24889	0.0589298	0.916443
AT3G63540	6.35157	6.16868	0.0589364	0.916443
AT3G48250	0.273288	1.12863	0.0589486	0.916443
AT4G23870	5.71331	6.18245	0.0589939	0.916443
AT1G27400	7.34393	7.57797	0.0590262	0.916443
AT2G45170	8.24402	7.94721	0.0590968	0.916443
AT2G04780	3.77035	4.4277	0.0592088	0.916443
AT5G26751	6.77647	6.58843	0.0592477	0.916443
AT2G29260	-0.363671	0.732318	0.0593128	0.916443
AT2G18245	2.14924	2.79473	0.0593483	0.916443
AT1G12500	4.94771	5.34926	0.05938	0.916443
AT4G31510	6.35449	6.14524	0.0595749	0.916443
AT3G07770	3.63483	4.10263	0.0596822	0.916443
AT5G15210	4.14723	4.55841	0.0597565	0.916443
AT3G25013	0.737201	1.85798	0.0598044	0.916443
AT1G18330	4.66623	4.98669	0.0599928	0.916443
AT2G31751	-0.396768	-0.0175561	0.0600403	0.916443
AT2G24120	1.35017	1.73798	0.0600553	0.916443
AT3G15530	3.90232	4.40486	0.0600921	0.916443
AT4G28010	0.631985	-0.815128	0.0601592	0.916443
AT1G59359	6.58875	6.69211	0.0602756	0.916443
AT2G05170	4.12742	4.56304	0.0602799	0.916443
AT4G27740	6.21525	6.03244	0.0603844	0.916443
AT4G28290	2.15313	2.74122	0.0603846	0.916443
AT5G22940	3.40674	3.89905	0.0603971	0.916443
AT5G13820	4.38798	3.57857	0.0604474	0.916443
AT5G30510	7.1313	7.40544	0.0605117	0.916443
AT5G15860	3.89967	3.63021	0.0606277	0.916443
AT3G21870	5.49433	5.77925	0.060649	0.916443
AT5G53870	3.88217	4.32556	0.0606939	0.916443
AT4G20010	4.32019	4.84378	0.060699	0.916443
AT5G17160	0.679646	1.56687	0.0607606	0.916443
AT4G14710	6.07854	5.68736	0.0608032	0.916443
AT2G07787	-0.766278	0.130296	0.0609956	0.916443
AT1G55620	2.97571	3.21286	0.0610232	0.916443
AT3G15840	4.45315	4.31973	0.0610945	0.916443
AT1G72550	4.85725	5.13947	0.0611549	0.916443
AT1G74690	4.29526	4.44493	0.0612066	0.916443
AT5G09540	4.16058	4.47108	0.061237	0.916443
AT1G76560	6.38436	6.16084	0.0612592	0.916443
AT2G29995	2.94523	2.30747	0.0612738	0.916443
AT5G39865	1.21736	1.96278	0.0612785	0.916443
AT1G73940	5.25633	5.53411	0.0612936	0.916443
AT5G25070	5.12819	4.79679	0.0613482	0.916443
AT3G21810	2.40769	1.64317	0.0613841	0.916443
AT5G60142	-1.59896	-0.291137	0.0613997	0.916443
AT1G31660	3.90346	4.27727	0.0614132	0.916443
AT2G25260	0.402652	-0.621858	0.0614435	0.916443
AT3G13860	3.14529	3.63976	0.0615458	0.916443
AT5G24710	4.80296	5.05503	0.0616326	0.916443
AT2G16940	5.42248	5.63508	0.0616856	0.916443
AT2G01620	5.44735	5.18769	0.0618553	0.916443
AT4G33030	6.44819	6.87573	0.0619226	0.916443
AT4G35860	5.35082	5.15208	0.0619248	0.916443
AT3G57770	5.31754	5.0045	0.061976	0.916443
AT5G30490	4.071	3.68446	0.0621049	0.916443
AT5G18260	3.78878	3.19143	0.0621171	0.916443
AT1G18040	1.52417	2.14229	0.0622279	0.916443
AT3G28650	-2.55943	-1.02692	0.0622319	0.916443
AT3G55360	5.14033	5.52451	0.0622836	0.916443
AT3G18524	0.9735	1.81078	0.0623944	0.916443
AT5G44710	3.45028	3.94346	0.0624435	0.916443
AT3G20660	4.77909	4.52438	0.062529	0.916443
AT3G13225	3.23405	3.54693	0.0626025	0.916443
AT3G46440	4.97433	4.55741	0.0626581	0.916443
AT1G72160	6.59257	6.78515	0.0626773	0.916443
AT2G20480	0.298566	1.30135	0.0627155	0.916443
AT5G14600	2.06132	2.95215	0.0627208	0.916443
AT1G66540	-2.23243	-0.703433	0.0627413	0.916443
AT4G39710	2.55289	3.15771	0.0628151	0.916443
AT1G70830	5.67223	6.10163	0.0628215	0.916443
AT1G62360	2.02349	3.19064	0.0628408	0.916443
AT5G61310	1.34793	1.71424	0.0629196	0.916443
AT4G18670	4.96523	5.62706	0.063014	0.916443
AT1G72150	9.61027	9.72395	0.0630526	0.916443
AT5G59430	4.78965	4.31493	0.063075	0.916443
AT3G58170	6.08719	5.84729	0.0631068	0.916443
AT5G28442	2.70771	1.97264	0.0631201	0.916443
AT1G59970	2.01804	1.10965	0.0631929	0.916443
AT2G47790	4.82599	5.04927	0.0632012	0.916443
AT2G18250	5.96267	5.69671	0.0632078	0.916443
AT1G08680	4.02185	4.25564	0.0632101	0.916443
AT2G23560	2.50774	3.02277	0.0632373	0.916443
AT1G10225	2.40995	3.09025	0.0632787	0.916443
AT1G75400	5.38636	4.87179	0.063413	0.916443
AT3G21350	4.96814	5.282	0.0634253	0.916443
AT1G50290	5.43077	5.78227	0.0634265	0.916443
AT5G39080	4.94019	4.60541	0.0634668	0.916443
ATMG00980	4.30102	4.72498	0.0634934	0.916443
AT2G29500	0.80868	2.05449	0.0635565	0.916443
AT3G49970	0.626014	1.59375	0.0636043	0.916443
AT3G62250	9.18864	9.37196	0.0636397	0.916443
AT3G48030	3.63945	3.41542	0.0638153	0.916443
AT5G62370	0.289545	1.229	0.0638277	0.916443
AT4G15475	4.83424	5.08181	0.0638858	0.916443
AT5G65700	4.08098	4.65969	0.063889	0.916443
AT5G16390	5.57886	6.02307	0.0639223	0.916443
AT3G49560	6.25355	6.0253	0.06405	0.916443
AT5G55200	3.49551	4.02284	0.064184	0.916443
AT5G49940	7.24077	6.94403	0.0643088	0.916443
AT3G53280	5.32148	5.01586	0.0643101	0.916443
AT4G08150	1.21029	2.26063	0.0643835	0.916443
AT2G30660	-0.253179	-7.83263	0.0644452	0.916443
AT2G20780	3.70674	4.12915	0.0644705	0.916443
AT5G23130	3.80472	4.3153	0.0645524	0.916443
AT3G58620	3.17174	3.70702	0.0645612	0.916443
AT3G15518	4.67255	3.55974	0.0646469	0.916443
AT1G21880	2.90868	3.73579	0.0647971	0.916443
AT4G26850	7.48469	7.12207	0.0647998	0.916443
AT1G77750	2.93089	3.48448	0.0648243	0.916443
AT3G15970	4.6666	5.00524	0.0648665	0.916443
AT4G36980	6.43643	6.64092	0.0649058	0.916443
AT4G14720	4.47567	4.65605	0.0649232	0.916443
AT3G09630	7.29095	7.43709	0.0650311	0.916443
AT1G62020	4.62515	4.87496	0.0650983	0.916443
AT5G51480	-1.15708	0.536872	0.065116	0.916443
AT3G53010	0.160844	1.17585	0.0651217	0.916443
AT2G35130	-1.05635	0.433549	0.0652286	0.916443
AT2G01750	0.510718	1.62194	0.0652294	0.916443
AT5G07340	3.95345	4.35714	0.0652305	0.916443
AT1G17232	2.87854	1.98794	0.0653654	0.916443
AT2G44870	6.7324	6.45711	0.0654519	0.916443
AT3G15980	3.78195	4.35498	0.0654785	0.916443
AT1G77240	2.12717	0.0188783	0.0654973	0.916443
AT2G30720	4.87378	4.09073	0.0655211	0.916443
AT5G19110	3.2843	2.15188	0.0655254	0.916443
AT3G05410	3.64914	3.92334	0.0655577	0.916443
AT3G12710	4.4736	4.89382	0.0655749	0.916443
AT1G59740	1.22677	1.5714	0.0655777	0.916443
AT5G07740	0.574876	1.08787	0.0655831	0.916443
AT3G28300	5.86436	5.54347	0.065601	0.916443
AT1G68190	4.25896	4.50952	0.0656955	0.916443
AT3G50520	4.58205	4.29705	0.0657469	0.916443
AT1G71950	7.15907	6.9661	0.0657667	0.916443
AT1G50700	0.752037	1.25774	0.065773	0.916443
AT3G28290	5.92659	5.60918	0.0658346	0.916443
AT5G24170	1.86022	2.36999	0.0659229	0.916443
AT5G54000	-0.795303	-7.8137	0.0659359	0.916443
AT3G21480	1.93702	2.53274	0.0660078	0.916443
AT2G37195	2.1021	2.67507	0.0661365	0.916443
AT5G19450	5.33618	5.47885	0.0661584	0.916443
AT4G22550	3.26856	3.73731	0.06622	0.916443
AT2G28950	5.37998	6.04903	0.0663678	0.916443
AT5G19820	5.31146	5.66329	0.0664135	0.916443
AT1G52450	-0.411913	-2.11743	0.0665215	0.916443
AT2G30040	3.44508	2.54597	0.0666424	0.916443
AT4G01610	8.1961	8.04908	0.0666441	0.916443
AT1G80410	6.31846	6.56231	0.0667061	0.916443
AT2G18510	3.6861	4.12596	0.0668426	0.916443
AT1G63650	-0.214691	-1.65005	0.0668756	0.916443
AT5G67530	4.10462	4.33898	0.0668976	0.916443
AT1G74160	2.57546	3.13631	0.0669588	0.916443
AT5G60250	3.08063	3.81057	0.0669635	0.916443
AT1G71500	6.46125	6.28775	0.0671191	0.916443
AT4G25960	3.17643	3.58066	0.0672296	0.916443
AT3G28430	2.98994	3.43626	0.0672512	0.916443
AT4G30550	8.52975	8.32881	0.0672675	0.916443
AT3G02630	5.0573	4.89132	0.0673014	0.916443
AT2G34430	8.024	7.15627	0.0673117	0.916443
AT1G16890	7.74837	7.80639	0.0673396	0.916443
AT2G33450	6.62278	6.7821	0.0674026	0.916443
AT5G02060	2.79797	2.12119	0.0674495	0.916443
AT2G34780	0.825777	1.84352	0.0675091	0.916443
AT1G52190	7.16926	7.57201	0.0675263	0.916443
AT3G61820	2.87374	3.24995	0.0675728	0.916443
AT1G71440	3.62103	3.27899	0.0675792	0.916443
AT4G39470	3.27819	2.89318	0.0676295	0.916443
AT3G17750	3.42508	3.79352	0.0676836	0.916443
AT5G03770	2.5553	2.93838	0.0677002	0.916443
AT1G44770	7.32683	7.10039	0.0677214	0.916443
AT2G40080	4.19015	2.49528	0.0677408	0.916443
AT2G28710	3.23307	2.26469	0.0677911	0.916443
AT5G35980	4.64372	4.48805	0.0678939	0.916443
AT1G47720	1.65701	2.50303	0.0679238	0.916443
AT2G01860	5.12415	5.35882	0.0680115	0.916443
AT1G49360	3.29783	3.60758	0.0680166	0.916443
AT1G61850	3.04835	3.44869	0.0680632	0.916443
AT2G42975	3.80173	3.2925	0.0681191	0.916443
AT1G48460	2.74457	3.37581	0.0681414	0.916443
AT5G09770	5.531	5.93551	0.068171	0.916443
AT2G35930	3.88185	2.56772	0.0682888	0.916443
AT5G57910	4.53903	4.39128	0.0684267	0.916443
AT5G03440	2.08506	2.58509	0.0684322	0.916443
AT2G37380	0.578629	1.7657	0.0685583	0.916443
AT2G47110	7.74609	7.88029	0.0685647	0.916443
AT2G30950	6.8233	6.66141	0.0685739	0.916443
AT2G15050	3.29003	3.67052	0.0686183	0.916443
AT2G39100	4.98645	4.7306	0.0686218	0.916443
AT5G49890	4.72183	4.41182	0.0688306	0.916443
AT5G46870	1.78974	2.62995	0.0688647	0.916443
AT1G04950	4.6177	4.77667	0.068885	0.916443
AT5G55700	5.27816	4.93607	0.069019	0.916443
AT3G53320	0.802214	1.74071	0.0690385	0.916443
AT3G19080	0.750229	1.3708	0.069085	0.916443
AT2G04755	2.23093	3.3416	0.0691392	0.916443
AT1G04997	0.807804	-7.39691	0.069257	0.916443
AT1G60960	3.74868	4.24978	0.0693083	0.916443
AT5G46580	3.12253	3.50909	0.0693491	0.916443
AT4G23210	1.28206	0.673865	0.0693975	0.916443
AT5G53250	3.35608	4.3676	0.0694234	0.916443
AT5G66200	5.88599	6.07653	0.0694784	0.916443
AT4G13575	-1.99926	-0.214203	0.0694911	0.916443
AT1G16900	3.53397	2.74157	0.0695379	0.916443
AT1G17470	5.68597	5.97128	0.0696408	0.916443
AT5G14610	1.53598	2.04641	0.0697838	0.916443
AT1G17147	2.81398	1.7543	0.0698402	0.916443
AT5G14920	8.94718	9.29135	0.070021	0.916443
AT3G61640	6.1448	6.57753	0.0700229	0.916443
AT5G35910	3.36399	3.66936	0.0700831	0.916443
AT1G29510	1.51244	2.86217	0.0702517	0.916443
AT1G55900	2.52222	3.3301	0.07032	0.916443
AT3G11700	6.00801	6.3653	0.0703236	0.916443
AT1G68450	2.9879	0.731939	0.0703532	0.916443
AT3G55280	6.30179	6.64491	0.0703838	0.916443
AT5G58960	4.95755	5.24614	0.0705912	0.916443
AT5G06390	-0.142676	0.596856	0.0706626	0.916443
AT1G30570	3.40649	3.63888	0.070736	0.916443
AT2G47780	3.03191	4.30553	0.0707814	0.916443
AT1G22850	6.30569	6.37089	0.0707841	0.916443
AT3G16170	2.509	3.28247	0.070791	0.916443
AT2G41060	3.69814	3.94694	0.0708044	0.916443
AT5G10430	4.79258	5.66918	0.0709024	0.916443
AT2G27402	4.97589	5.64288	0.0709416	0.916443
AT1G72770	5.60012	5.34905	0.071086	0.916443
AT1G65890	0.790056	-0.984715	0.07111	0.916443
AT5G61950	-6.55509	-0.187905	0.0712006	0.916443
AT4G35600	5.34377	5.16556	0.0712464	0.916443
AT3G24000	2.24756	2.99489	0.0712521	0.916443
AT2G15560	3.67184	4.07607	0.0712545	0.916443
AT3G54260	0.0900112	1.59205	0.0713727	0.916443
AT2G33435	2.93238	3.21379	0.0713966	0.916443
AT5G48655	4.30826	4.52364	0.0714444	0.916443
AT2G45000	4.7369	5.15002	0.0714893	0.916443
AT4G17470	1.62273	-0.564167	0.0714933	0.916443
AT4G33350	5.02153	4.56644	0.071522	0.916443
AT2G20725	5.69031	5.9526	0.0715745	0.916443
AT1G12430	3.34116	2.8903	0.0716093	0.916443
AT4G16410	7.43148	7.17651	0.0716502	0.916443
AT1G66750	4.06778	3.73107	0.0716905	0.916443
AT5G60790	7.11873	7.24031	0.071731	0.916443
AT3G28715	5.86392	5.98735	0.0717854	0.916443
AT5G07120	4.18306	3.89572	0.0718427	0.916443
ATCG00840	7.8471	7.61726	0.0718994	0.916443
AT5G56180	4.51916	4.3589	0.0719334	0.916443
AT5G42420	4.81483	4.65699	0.0719577	0.916443
AT5G42560	5.613	5.78108	0.0719781	0.916443
AT4G24680	4.27972	4.51648	0.072016	0.916443
AT1G53035	2.27543	1.79271	0.0720392	0.916443
AT5G11690	2.59252	3.34656	0.0720493	0.916443
AT5G07110	5.773	6.27509	0.0720599	0.916443
AT2G20835	0.85136	2.5644	0.072164	0.916443
AT2G46420	1.15804	1.97577	0.0723062	0.916443
AT1G45160	3.15488	3.32588	0.0723509	0.916443
AT1G02990	2.49731	2.94627	0.0725331	0.916443
AT4G15880	4.19214	4.33954	0.0726367	0.916443
AT1G46264	1.80716	2.42873	0.0727469	0.916443
AT3G27025	-2.04542	0.165939	0.0727615	0.916443
AT2G31170	2.20993	1.40826	0.0728092	0.916443
AT1G70210	3.29321	3.75383	0.0728169	0.916443
AT1G74380	5.11316	5.34944	0.0729127	0.916443
AT5G49160	1.42818	1.8222	0.0729692	0.916443
AT1G79160	5.10858	4.89302	0.0729825	0.916443
AT5G15230	8.09207	8.53793	0.0730652	0.916443
AT2G19970	3.31454	4.35197	0.0730697	0.916443
AT1G60060	3.00612	2.50584	0.0730991	0.916443
AT2G23755	3.75718	3.07134	0.0731417	0.916443
AT3G09820	6.44707	6.79033	0.0732409	0.916443
AT2G19810	7.7443	7.53778	0.0732704	0.916443
AT3G08030	6.52899	7.08362	0.0733002	0.916443
AT5G14520	5.666	6.00971	0.0733202	0.916443
AT1G43620	1.47925	2.21081	0.0734017	0.916443
AT2G15680	3.75984	3.14688	0.0734676	0.916443
AT1G61620	6.34164	6.53886	0.0734687	0.916443
AT5G04240	2.57472	2.79252	0.0736072	0.916443
AT1G06265	2.41066	1.87558	0.0736667	0.916443
AT3G11930	7.02358	6.79491	0.0737591	0.916443
ATCG00360	5.92927	6.15907	0.073858	0.916443
AT2G02070	3.67019	3.96628	0.0739779	0.916443
AT5G52910	0.20254	1.07486	0.0739949	0.916443
AT3G46658	1.64941	0.81253	0.0740311	0.916443
AT5G01660	-6.81641	-1.62932	0.0740491	0.916443
AT4G22790	0.978947	-0.351545	0.0741054	0.916443
AT5G58230	5.15509	5.39948	0.0741751	0.916443
AT3G28040	4.69889	5.08944	0.0741949	0.916443
AT2G46100	4.36054	3.88252	0.0743856	0.916443
AT5G46850	3.50165	4.10901	0.0743958	0.916443
AT4G26540	3.50925	3.99096	0.0744198	0.916443
AT3G24020	1.75588	0.899174	0.0745526	0.916443
AT3G55350	2.05416	2.57867	0.0745699	0.916443
AT5G56170	7.28059	7.44017	0.0745828	0.916443
AT5G06280	5.32779	5.13947	0.0746365	0.916443
AT5G53940	5.80297	5.52177	0.0746787	0.916443
AT3G63088	2.04753	2.64936	0.0748035	0.916443
AT3G09030	5.55741	5.64914	0.07486	0.916443
AT1G10270	2.17772	2.86362	0.0749244	0.916443
AT3G06590	4.6405	4.83689	0.0750108	0.916443
AT3G12530	2.37548	2.66067	0.0750188	0.916443
AT5G24460	6.53524	6.16471	0.0751035	0.916443
AT2G47770	2.6543	1.42708	0.0751102	0.916443
AT5G64150	1.93248	2.65958	0.0751493	0.916443
AT2G15000	1.8265	2.27548	0.0752075	0.916443
AT2G33820	0.755876	1.55532	0.0752214	0.916443
AT5G50640	2.83474	2.21484	0.07523	0.916443
AT4G14380	1.5809	2.62151	0.0752785	0.916443
AT2G39470	2.42572	3.06212	0.0752944	0.916443
AT4G39400	5.40661	5.6986	0.0753081	0.916443
AT5G39320	4.38451	4.78019	0.0753095	0.916443
ATMG01320	1.55007	1.91328	0.0753784	0.916443
AT3G63190	5.27753	5.56825	0.0753798	0.916443
AT4G26490	3.27899	3.56686	0.0755136	0.916443
AT1G45130	3.51772	4.07158	0.0755341	0.916443
AT5G17310	2.74252	3.23694	0.0755542	0.916443
AT1G43160	3.83214	1.22434	0.0755885	0.916443
AT2G26470	4.35683	4.79712	0.0756276	0.916443
AT4G24440	5.49025	5.76342	0.0756322	0.916443
AT1G03170	-1.34654	0.0697699	0.075705	0.916443
AT5G52550	3.88191	4.34815	0.0757705	0.916443
AT3G59420	0.844249	1.6785	0.075811	0.916443
AT5G57250	1.0232	1.92429	0.0758258	0.916443
AT2G18660	2.25952	3.37596	0.0760913	0.916443
AT5G22030	3.30954	3.61962	0.0761115	0.916443
AT1G55330	9.0905	9.50712	0.0761251	0.916443
AT4G11320	2.89953	2.09435	0.0761413	0.916443
AT4G30650	2.97983	2.62758	0.0761594	0.916443
AT1G20060	-7.76817	-0.430556	0.0761898	0.916443
AT5G10840	5.49874	5.83213	0.0761956	0.916443
AT1G19440	3.11699	3.78482	0.076202	0.916443
AT3G14930	4.29498	4.62912	0.0762062	0.916443
AT4G34760	5.83719	6.47011	0.0762397	0.916443
AT5G58390	4.54929	5.46273	0.0762853	0.916443
AT1G79850	4.62612	5.19704	0.076288	0.916443
AT2G36080	3.67217	3.95075	0.0763397	0.916443
AT5G64290	5.23295	4.92495	0.0763417	0.916443
AT5G09630	2.68587	2.30326	0.0763465	0.916443
AT3G55290	3.16658	2.57548	0.0765164	0.916443
AT2G47910	6.4716	6.65859	0.0765434	0.916443
AT1G29980	3.11601	3.40495	0.0766386	0.916443
AT5G53310	5.83971	5.60803	0.0766628	0.916443
AT5G66770	2.35283	3.15556	0.0766854	0.916443
AT4G03200	3.82319	4.20093	0.0767462	0.916443
AT3G05230	1.96604	1.43437	0.0768042	0.916443
AT1G76900	4.39546	4.09101	0.0768158	0.916443
AT1G67720	2.29474	1.86599	0.0768334	0.916443
AT1G66520	1.30005	1.94613	0.0768701	0.916443
AT2G14835	4.9392	5.13261	0.0768702	0.916443
AT3G04090	7.06319	6.89342	0.0768911	0.916443
AT1G74650	1.80987	1.25436	0.0769315	0.916443
AT4G08785 (2)	3.89523	3.63254	0.0769372	0.916443
AT3G02280	3.60699	3.98129	0.07695	0.916443
AT5G01180	0.333149	1.0505	0.0770021	0.916443
AT5G57180	2.07673	2.60929	0.0771378	0.916443
AT5G36230	6.98124	7.11311	0.0771551	0.916443
AT4G24275	3.91399	4.45519	0.0772152	0.916443
AT2G34180	1.421	0.0676577	0.0773696	0.916443
AT5G02470	2.89896	2.72605	0.0774627	0.916443
AT4G34100	6.2563	6.44879	0.0774972	0.916443
AT4G34280	3.35975	3.71754	0.0775719	0.916443
AT2G29020	7.55385	7.786	0.0776301	0.916443
AT2G21390	6.0361	6.21966	0.0778424	0.916443
AT1G16000	5.1851	5.37136	0.0778649	0.916443
AT4G29070	4.86673	4.49489	0.0778662	0.916443
AT5G61770	4.22201	4.06365	0.0778752	0.916443
AT3G20000	4.98185	5.29393	0.0779941	0.916443
AT5G57990	5.26249	4.97992	0.0781336	0.916443
AT3G12930	4.90369	5.24553	0.0783521	0.916443
AT1G78800	4.63864	4.33631	0.078358	0.916443
AT3G02700	6.42677	6.7549	0.0784111	0.916443
AT1G21110	3.73379	2.54073	0.0784954	0.916443
AT1G24180	6.11906	5.94564	0.0785084	0.916443
AT1G03160	4.2389	3.86487	0.0786129	0.916443
AT5G37370	5.10972	4.9445	0.0786817	0.916443
AT5G11910	4.17767	4.49711	0.0788782	0.916443
AT2G39080	5.40446	5.20685	0.0788975	0.916443
AT1G17330	3.51576	3.01942	0.0789228	0.916443
AT4G02280	3.94063	4.35559	0.0789441	0.916443
AT4G13830	5.66012	5.74255	0.0790041	0.916443
AT3G53120	5.96634	5.28471	0.0790631	0.916443
AT3G05040	1.93136	2.32981	0.0790639	0.916443
AT3G46370	-1.53212	-7.99011	0.0791285	0.916443
AT4G24175	0.251522	-0.702243	0.0791643	0.916443
AT3G03890	5.60923	5.29777	0.0791734	0.916443
AT5G11250	1.21694	1.72629	0.0792593	0.916443
AT1G34220	5.36891	5.16122	0.0792698	0.916443
AT3G28180	5.38341	5.91086	0.0792708	0.916443
AT3G59650	3.23592	2.78705	0.0793603	0.916443
AT2G39980	3.03471	3.40637	0.0794238	0.916443
AT2G23672	1.2947	0.29921	0.0795497	0.916443
AT5G37290	0.672687	1.20835	0.0795512	0.916443
AT1G62440	2.54832	3.68629	0.0796253	0.916443
AT4G03270	0.742046	1.48972	0.0796639	0.916443
AT1G16060	0.991252	0.447543	0.0798221	0.916443
ATMG01170	2.6732	3.00654	0.0798784	0.916443
AT2G46110	1.16854	2.01497	0.0798791	0.916443
AT2G14680	2.87098	2.29044	0.0799043	0.916443
AT1G13030	2.18438	2.52976	0.0799646	0.916443
AT3G03070	7.93839	8.05795	0.0799674	0.916443
AT2G39660	5.4082	5.01423	0.0799695	0.916443
AT5G06180	1.94904	2.53978	0.0800507	0.916443
AT1G02400	2.8969	2.19978	0.0800553	0.916443
AT4G34135	5.96144	5.45196	0.0801191	0.916443
AT5G65925	4.88965	4.63033	0.080126	0.916443
AT2G16070	4.41767	4.57233	0.0802097	0.916443
AT3G61750	1.04607	2.0252	0.0802315	0.916443
AT2G20490	5.18494	5.64356	0.0803017	0.916443
AT5G27700	8.51086	8.74899	0.0803464	0.916443
AT5G09450	4.21227	3.94873	0.0804493	0.916443
AT1G75490	3.40723	4.01688	0.0804511	0.916443
AT5G03415	3.86529	3.70248	0.080493	0.916443
AT5G35450	2.00112	1.58531	0.0805175	0.916443
AT4G36470	1.34647	2.12637	0.080522	0.916443
AT1G50950	1.66138	0.858415	0.0805558	0.916443
AT5G13220	2.42019	1.43304	0.0805794	0.916443
AT5G64750	1.61481	0.578356	0.0807161	0.916443
AT1G23380	1.41033	2.40317	0.0807343	0.916443
AT1G49340	2.69831	3.17657	0.080745	0.916443
AT3G17130	1.209	2.24739	0.0807512	0.916443
AT1G01225	-0.0897214	1.19579	0.080778	0.916443
AT4G07130	2.46254	1.77125	0.0808794	0.916443
AT2G37290	-0.71813	-2.27799	0.0809423	0.916443
AT4G20440	6.10245	6.224	0.0809432	0.916443
AT3G13870	6.31263	6.4572	0.0809548	0.916443
AT5G41685	6.65183	6.77213	0.0810781	0.916443
AT4G03000	3.85451	4.17099	0.0810861	0.916443
AT5G01430	5.08893	4.84938	0.0811275	0.916443
AT5G02400	-7.81892	-0.909819	0.0811379	0.916443
AT4G01995	2.97931	2.60317	0.081175	0.916443
AT5G62430	1.94325	3.18813	0.0812136	0.916443
AT3G09940	3.18217	0.607499	0.0812272	0.916443
AT5G23920	4.58472	4.2955	0.0812281	0.916443
AT1G04360	1.81815	1.38725	0.0812432	0.916443
AT3G54400	4.83102	5.78322	0.0812628	0.916443
AT1G59750	5.23122	5.00522	0.0813132	0.916443
AT1G03870	8.53598	9.09026	0.0813709	0.916443
AT5G64410	5.12979	5.28499	0.0813854	0.916443
AT2G33570	3.38697	3.78196	0.0814301	0.916443
AT1G64740	7.06644	6.88007	0.0814494	0.916443
AT2G01190	5.95239	6.12865	0.0815331	0.916443
AT5G03560	5.1556	4.98313	0.0816367	0.916443
AT5G47840	6.32236	6.12257	0.0816445	0.916443
AT4G12730	6.42534	7.02825	0.0816479	0.916443
AT3G26612	3.19531	2.587	0.0817532	0.916443
AT3G51470	2.00007	1.45599	0.0817626	0.916443
ATCG00650	6.98249	7.35673	0.0818449	0.916443
AT1G05850	8.31928	8.69163	0.0818525	0.916443
AT4G03410	4.64516	4.05984	0.0819033	0.916443
AT1G49140	5.72795	5.58759	0.0819649	0.916443
AT2G23130	4.86032	5.42915	0.0819797	0.916443
AT1G51355	0.173681	0.878578	0.0820124	0.916443
AT4G34310	2.94516	2.39718	0.0820789	0.916443
AT5G18210	3.28468	3.69129	0.0820947	0.916443
AT5G04830	5.29841	4.7258	0.082148	0.916443
AT5G18690	3.52236	4.13953	0.0821724	0.916443
AT3G12150	4.01573	4.38069	0.0821728	0.916443
AT2G44120	6.53727	6.77054	0.0822075	0.916443
AT3G53720	4.98948	4.65735	0.0822131	0.916443
AT1G09400	0.0765304	0.898282	0.0822888	0.916443
AT5G39580	6.3037	4.8084	0.082456	0.916443
AT2G04790	-1.70378	0.164911	0.0826078	0.916443
AT5G05680	3.69138	4.06851	0.0826959	0.916443
AT3G19630	5.02382	5.26782	0.0827293	0.916443
AT5G06710	0.357263	0.921049	0.0827946	0.916443
AT1G70020	2.22778	1.53554	0.0828602	0.916443
AT3G04740	3.75104	4.03701	0.0829479	0.916443
AT1G30010	1.75076	2.06389	0.0829618	0.916443
AT4G36770	-0.093831	1.62943	0.0829828	0.916443
AT1G04820	7.95993	8.32912	0.0830103	0.916443
AT5G10410	1.47154	0.712147	0.0830181	0.916443
AT5G57490	5.98086	5.84517	0.0831385	0.916443
AT5G48570	1.174	1.57838	0.0832143	0.916443
AT3G43810	4.29602	4.43228	0.0832185	0.916443
AT5G25475	3.87817	3.41692	0.0832378	0.916443
ATMG01200	3.28539	3.47867	0.0832999	0.916443
AT1G51550	4.05223	4.15429	0.0833442	0.916443
AT5G01720	5.40691	5.24203	0.0834803	0.916443
AT3G02340	5.82345	5.65115	0.0835424	0.916443
AT5G03495	1.277	0.368538	0.0836526	0.916443
AT3G58040	4.26933	4.10387	0.0836753	0.916443
AT3G24660	2.01772	2.29862	0.0836854	0.916443
AT2G25210	8.01996	8.22704	0.0837226	0.916443
AT2G02240	0.473482	1.34754	0.0837634	0.916443
AT2G29400	7.79817	7.50185	0.0838574	0.916443
AT3G58160	0.218428	-0.470573	0.083898	0.916443
AT5G63280	4.29795	4.60601	0.0839191	0.916443
AT5G40170	4.47497	4.80252	0.0839409	0.916443
AT5G41240	2.60229	3.07799	0.0840606	0.916443
AT2G46260	4.85054	5.27168	0.0840686	0.916443
AT1G52560	-5.79546	0.510364	0.0842425	0.916443
AT3G08000	0.6026	1.66332	0.0843064	0.916443
AT3G11030	3.13131	2.76844	0.0843221	0.916443
AT2G18328	3.5849	3.38741	0.0844673	0.916443
AT5G17460	1.4771	1.99792	0.0844744	0.916443
AT2G24762	1.52252	2.79064	0.0845129	0.916443
AT5G08450	4.75488	4.94232	0.0846392	0.916443
AT1G62030	1.61058	2.01273	0.0846742	0.916443
AT3G06060	4.75982	5.17539	0.0846941	0.916443
AT1G50140	3.74652	3.54412	0.0847068	0.916443
AT3G01490	4.02229	4.33312	0.0847381	0.916443
AT1G02560	6.90713	6.70093	0.0847438	0.916443
AT5G11860	4.88595	4.48251	0.0847589	0.916443
AT4G35290	-0.689275	0.187132	0.084776	0.916443
AT4G37030	1.44456	0.451541	0.0848808	0.916443
AT3G15354	2.80527	2.28871	0.0848856	0.916443
AT5G03870	-0.130901	1.02765	0.0849435	0.916443
AT5G13460	3.83121	4.34806	0.0849623	0.916443
AT2G03340	4.74512	4.36372	0.0850678	0.916443
AT5G23460	4.62791	4.90179	0.0851193	0.916443
AT2G43780	3.15124	3.49	0.08513	0.916443
AT4G30440	7.38077	7.61239	0.0851485	0.916443
AT4G38860	3.51154	4.27435	0.0851671	0.916443
AT2G28200	6.81847	6.66211	0.0851673	0.916443
AT2G43530	8.3134	7.78865	0.0852249	0.916443
AT2G28380	4.87217	5.18204	0.0852942	0.916443
AT3G03880	5.37591	5.64818	0.0853862	0.916443
AT2G19580	3.15806	3.8536	0.0854214	0.916443
AT3G61310	2.82017	2.65047	0.0854989	0.916443
AT4G02450	6.58378	6.77286	0.0855467	0.916443
ATCG00830	9.81055	9.69523	0.085596	0.916443
AT5G49640	7.9006	8.18214	0.0856861	0.916443
AT1G07770	6.74586	6.92954	0.0857448	0.916443
AT2G34060	-0.211883	1.56499	0.0857731	0.916443
AT1G28290	4.36768	5.08765	0.0858119	0.916443
AT1G04520	0.779624	1.88885	0.0858303	0.916443
AT5G65450	1.28086	1.94049	0.085854	0.916443
AT3G08680	3.51342	3.96129	0.0859878	0.916443
AT2G40316	4.08524	4.61242	0.086055	0.916443
AT2G36720	3.43634	3.28519	0.086075	0.916443
AT4G16180	4.82032	5.09695	0.0861211	0.916443
AT4G14605	3.57818	3.99402	0.0861444	0.916443
AT5G11110	2.08379	2.64581	0.0861922	0.916443
AT2G27690	1.97405	0.651573	0.0862012	0.916443
AT1G67190	2.56956	3.27128	0.0862464	0.916443
AT3G26560	4.05969	4.39038	0.0862484	0.916443
AT1G44910	3.47193	3.81482	0.0862611	0.916443
AT5G03760	4.18872	5.10407	0.0863237	0.916443
AT1G14190	-3.11392	-0.297978	0.0863331	0.916443
AT1G48540	3.79376	4.12002	0.0864506	0.916443
AT3G25670	-1.44421	0.0814607	0.086474	0.916443
AT2G39460	7.29322	7.45862	0.0864847	0.916443
AT3G18800	3.84724	4.16523	0.0865825	0.916443
AT1G11440	3.83662	4.16946	0.0866401	0.916443
AT2G43080	5.17334	4.95636	0.0866952	0.916443
AT5G64930	4.44429	4.74823	0.0867607	0.916443
AT2G33845	4.15928	3.93332	0.0867784	0.916443
AT1G62290	0.695517	1.67989	0.0867873	0.916443
AT4G09490	3.75644	4.1132	0.0868239	0.916443
AT3G51150	0.885756	2.0166	0.0868841	0.916443
AT2G16850	3.02007	3.30218	0.0869249	0.916443
AT4G00100	9.05196	9.26596	0.0869385	0.916443
AT1G07520	0.513455	-1.72783	0.0869453	0.916443
AT5G54440	3.26707	3.72564	0.0869669	0.916443
AT1G58200	4.44643	4.14235	0.0869724	0.916443
AT1G30755	2.65727	1.7852	0.0870625	0.916443
AT1G57660	7.32371	7.54807	0.087175	0.916443
AT4G11570	6.10973	5.52212	0.0871973	0.916443
AT4G39570	2.81446	2.26907	0.0872832	0.916443
AT4G20170	4.40588	4.73034	0.0873203	0.916443
AT1G51630	4.73397	5.16011	0.0873701	0.916443
AT1G20190	4.28825	4.95178	0.0874186	0.916443
AT5G25840	6.64709	6.24705	0.0874941	0.916443
AT4G35590	-1.14117	0.0100711	0.0875207	0.916443
AT2G05380	10.2988	9.955	0.0875486	0.916443
AT3G02555	3.77731	3.35568	0.0875616	0.916443
AT4G33520	3.16039	2.74212	0.087613	0.916443
AT2G16580	0.149552	-0.926344	0.0876157	0.916443
AT1G18250	3.11386	3.69432	0.0876862	0.916443
AT3G59770	3.60726	3.88638	0.0878172	0.916443
AT1G68260	3.61462	4.04306	0.0878358	0.916443
AT2G14890	5.532	6.18262	0.087905	0.916443
AT5G35700	3.45737	3.03552	0.0879069	0.916443
AT2G40980	3.87491	4.13035	0.087959	0.916443
AT1G31870	3.09517	3.47795	0.0879723	0.916443
AT1G30440	5.16992	5.43849	0.0880539	0.916443
AT1G19670	3.9374	2.15948	0.0880818	0.916443
AT1G12000	5.85731	6.15211	0.0881797	0.916443
AT4G34430	2.91658	3.34085	0.0882565	0.916443
AT3G49570	2.30848	2.78953	0.0882918	0.916443
AT2G41070	3.49919	3.79322	0.0883537	0.916443
AT3G54366	7.22985	7.41126	0.0884674	0.916443
AT2G42570	2.32846	2.73231	0.0885146	0.916443
AT4G12610	3.2138	2.85486	0.0885316	0.916443
AT1G66410	5.81584	5.63881	0.0885446	0.916443
AT4G24470	4.73362	4.98281	0.0886058	0.916443
AT1G16520	3.04906	3.55152	0.0886644	0.916443
AT1G08857 (2)	0.904614	1.77701	0.088679	0.916443
AT5G01700	0.947383	-0.690308	0.0889025	0.916443
AT4G01920	1.13908	1.73924	0.0889611	0.916443
AT3G60330	-4.43112	-0.681306	0.0890337	0.916443
AT5G53830	4.06329	4.84328	0.0890355	0.916443
AT3G18850	1.41912	2.25173	0.0891006	0.916443
AT1G14480	0.87502	1.97472	0.0891766	0.916443
AT5G24660	2.62233	3.03674	0.0891793	0.916443
AT3G17630	0.910069	1.20502	0.0891981	0.916443
AT1G45545	-1.1722	-0.23391	0.0892497	0.916443
AT1G23030	4.59144	5.26835	0.0892904	0.916443
AT5G50350	1.69602	2.12558	0.089324	0.916443
AT5G60990	4.43478	4.27014	0.0894117	0.916443
AT5G05700	3.87765	3.69205	0.0894261	0.916443
AT1G02740	3.60124	3.40963	0.0894573	0.916443
AT4G32800	3.04343	3.42223	0.0895012	0.916443
AT1G67520	0.270665	-1.24544	0.0895694	0.916443
AT3G03040	3.20355	3.4469	0.0895943	0.916443
AT5G39980	1.51063	1.03614	0.0896044	0.916443
AT3G02330	-7.56787	-0.233579	0.089638	0.916443
AT4G22880	0.387597	-7.29864	0.0897193	0.916443
AT5G56760	6.24949	6.08999	0.0897744	0.916443
AT5G18270	1.66421	0.819731	0.0897931	0.916443
AT5G02280	4.69047	5.07778	0.0898174	0.916443
AT3G46000	6.7216	6.48024	0.0898225	0.916443
AT1G08730	-6.78249	-2.1275	0.0898421	0.916443
AT1G17665	2.50253	2.7958	0.0899174	0.916443
AT5G19980	4.88073	5.2977	0.0899367	0.916443
AT4G01100	6.25302	6.03316	0.0900832	0.916443
AT5G35970	2.24463	2.43253	0.090086	0.916443
AT3G07530	0.86956	0.149527	0.0901347	0.916443
AT2G36870	2.44281	3.31349	0.0901975	0.916443
AT4G16250	2.74841	2.35911	0.0903642	0.916443
AT1G20520	-0.435815	1.66832	0.0903705	0.916443
AT3G46180	2.39585	1.87652	0.0904195	0.916443
AT1G30000	4.36385	4.18657	0.090486	0.916443
AT4G36648	6.84679	6.75604	0.0905609	0.916443
AT5G06700	5.43561	5.86005	0.0905653	0.916443
AT4G24770	6.54125	6.87763	0.0906479	0.916443
AT3G26980	5.0104	5.3063	0.0906514	0.916443
AT1G16710	2.40292	2.8311	0.0906865	0.916443
AT3G46820	4.93322	4.695	0.0906877	0.916443
AT3G09300	6.13031	6.29812	0.0907551	0.916443
AT5G05570	2.89901	2.04436	0.090775	0.916443
AT2G27030	7.12016	6.88515	0.090804	0.916443
AT2G08865	0.52559	1.29834	0.0908048	0.916443
AT1G49780	3.88604	3.63645	0.0908118	0.916443
AT1G77330	3.63325	4.06017	0.0908753	0.916443
AT4G19700	6.63188	6.28998	0.0908946	0.916443
AT2G07696	2.85937	3.38145	0.0909425	0.916443
AT3G01202	1.63589	0.220469	0.0909608	0.916443
AT1G23860	5.50549	5.77804	0.0911087	0.916443
AT1G15930	8.49786	8.78025	0.091152	0.916443
AT5G04620	1.4691	2.08591	0.0911741	0.916443
AT1G54630	6.41576	6.5369	0.0911886	0.916443
AT4G27450	9.57113	9.6477	0.091235	0.916443
AT1G08040	3.55011	4.04011	0.0913215	0.916443
AT1G43910	3.55164	4.4891	0.0913631	0.916443
AT5G03555	4.15552	4.67595	0.0913859	0.916443
AT1G07893	3.26855	2.8235	0.0914162	0.916443
AT1G55450	6.19746	5.42466	0.0914439	0.916443
AT3G49330	1.81378	0.346065	0.0914576	0.916443
AT4G37100	1.82154	2.3853	0.0914632	0.916443
AT5G23660	7.96911	7.46845	0.0914886	0.916443
AT5G59780	4.46634	4.73957	0.0915372	0.916443
AT2G33580	2.87429	3.68212	0.0915469	0.916443
AT3G13740	3.20801	3.48611	0.0915549	0.916443
AT3G19510	2.64629	2.33792	0.0916137	0.916443
AT4G24015	3.76859	3.23204	0.091653	0.916443
AT3G12550	0.766004	0.308455	0.0916769	0.916443
AT2G32920	5.23626	5.5816	0.091781	0.916443
AT2G08425	3.20575	2.47219	0.0918539	0.916443
AT5G24770	4.81918	3.36267	0.09189	0.916443
AT1G27200	4.53987	4.71982	0.0919517	0.916443
AT2G34490	3.80788	4.25621	0.0919713	0.916443
AT2G23770	2.93019	2.52388	0.0920004	0.916443
AT2G13540	4.09197	4.53452	0.0920213	0.916443
AT3G29400	3.7771	3.49348	0.0920757	0.916443
AT1G13730	2.98049	2.76758	0.0921135	0.916443
AT3G18640	3.5959	3.14482	0.0921987	0.916443
AT1G70990	-0.990471	0.622073	0.0922185	0.916443
AT3G60290	-0.0367981	0.632522	0.0923061	0.916443
AT3G07400	2.73803	2.9642	0.0923645	0.916443
AT4G34750	3.41038	3.8887	0.092441	0.916443
AT5G01255	5.13145	4.81693	0.0924856	0.916443
AT3G26030	6.15957	6.36349	0.0924913	0.916443
AT1G80920	8.75169	8.50126	0.0925524	0.916443
AT1G04280	4.48758	4.69506	0.0925801	0.916443
AT1G53903	2.84614	2.28984	0.0925855	0.916443
AT5G15240	2.0183	0.861211	0.0927367	0.916443
AT2G19240	-2.01168	-0.0503291	0.092769	0.916443
AT3G23820	6.67325	7.14264	0.0927713	0.916443
AT5G54240	0.364578	1.40429	0.0928103	0.916443
AT4G31390	4.63095	4.90414	0.0929099	0.916443
AT2G32710	3.71943	4.04968	0.0929184	0.916443
AT1G28480	3.11052	2.6242	0.092935	0.916443
AT1G65690	3.84293	2.9514	0.0929356	0.916443
AT1G60770	3.77692	4.25872	0.092957	0.916443
AT3G11590	2.87017	3.33246	0.093017	0.916443
AT1G05120	2.87212	3.21224	0.0930762	0.916443
AT5G65207	7.92397	7.57433	0.093176	0.916443
AT1G12750	1.26667	1.9504	0.0932145	0.916443
AT2G32630	0.385889	-0.554009	0.0932236	0.916443
AT2G35780	5.54957	5.87167	0.0932585	0.916443
AT3G09910	1.28417	0.575532	0.0932701	0.916443
AT2G21790	3.02169	3.30819	0.0933576	0.916443
AT1G05087	2.40951	3.04873	0.093401	0.916443
AT3G13222	3.41128	3.88618	0.0936032	0.916443
AT2G22970	3.49492	3.9508	0.0936374	0.916443
AT3G57340	6.50141	6.8053	0.0936395	0.916443
AT1G54270	7.4008	7.23723	0.0936834	0.916443
AT2G21950	5.11088	5.32013	0.0937796	0.916443
AT1G31485	-0.0930646	0.859778	0.0938038	0.916443
AT5G66610	-1.62164	-0.714246	0.0938085	0.916443
AT3G51130	5.67926	5.38908	0.0938333	0.916443
AT5G62770	3.7961	3.35526	0.0938388	0.916443
AT2G32670	-0.141603	-2.66135	0.0939209	0.916443
AT5G64190	4.221	3.57234	0.0939559	0.916443
AT5G46210	6.35862	6.16994	0.0939611	0.916443
AT4G29870	7.37834	7.57474	0.0939991	0.916443
AT1G21210	-2.04353	-1.06976	0.0940153	0.916443
AT2G26590	4.78083	4.58528	0.0940816	0.916443
AT1G71800	3.77525	3.52594	0.0941487	0.916443
AT3G58840	3.75573	4.0191	0.0941781	0.916443
AT3G49490	5.46623	5.16822	0.0941852	0.916443
AT1G15390	5.38325	5.23872	0.0942038	0.916443
AT2G41990	-0.0891217	0.97889	0.0942241	0.916443
AT1G53885	3.9311	3.39837	0.0943052	0.916443
AT1G47270	3.68252	4.06168	0.0943738	0.916443
AT1G13640	5.70698	5.79703	0.09443	0.916443
AT4G00660	5.53019	5.70998	0.0945088	0.916443
AT1G30845	1.25391	2.51101	0.094618	0.916443
AT4G28100	4.31424	4.83284	0.0947142	0.916443
AT4G15415	3.92067	4.20679	0.0947493	0.916443
AT1G69587	1.14566	1.66586	0.0948132	0.916443
AT1G68810	2.08457	2.54556	0.0948356	0.916443
AT4G20980	5.5235	5.73005	0.0948885	0.916443
AT5G60800	1.13242	2.38156	0.0948888	0.916443
AT4G29410	7.65844	7.92932	0.0949162	0.916443
AT5G20320	1.75479	1.24335	0.0949192	0.916443
AT1G09195	2.09524	2.64108	0.0949583	0.916443
AT3G23290	2.92093	3.94013	0.0949771	0.916443
AT2G43420	4.82225	5.0436	0.0949795	0.916443
AT3G20800	5.17129	4.96614	0.0949835	0.916443
AT5G01250	2.19228	0.955687	0.0950061	0.916443
AT4G16510	3.71317	4.05724	0.0951586	0.916443
AT5G58690	-0.244312	0.375124	0.0951838	0.916443
AT2G22640	4.85402	4.62659	0.0951944	0.916443
AT1G53500	5.24242	5.49709	0.0952647	0.916443
AT1G13780	-0.292938	1.2666	0.0952679	0.916443
AT3G53520	4.44588	4.78258	0.0952802	0.916443
AT2G36145	1.39757	2.50236	0.0954407	0.916443
AT2G03680	7.61123	7.8128	0.0954471	0.916443
AT3G09250	4.00028	3.7644	0.0954849	0.916443
AT5G37570	-1.5065	0.239862	0.0955459	0.916443
AT5G45790	1.75183	2.18762	0.0955475	0.916443
AT2G45460	0.747663	2.30882	0.0956483	0.916443
AT3G47850	5.25293	5.10882	0.095704	0.916443
AT1G33420	2.27682	2.92322	0.0957513	0.916443
AT5G64040	9.73504	9.48334	0.0958261	0.916443
AT1G52740	8.84018	8.74021	0.0958356	0.916443
AT2G42170	3.66039	4.12941	0.0958393	0.916443
AT1G49000	4.01554	3.7413	0.0958404	0.916443
AT2G43510	7.4436	6.3363	0.0958728	0.916443
AT5G62710	1.01541	-0.140515	0.0959948	0.916443
AT2G15860	3.47824	3.54821	0.0960008	0.916443
AT2G10940	9.09342	9.60538	0.0960015	0.916443
AT3G24450	1.71423	2.70388	0.0963594	0.916443
AT2G25530	0.277781	-0.815395	0.0963893	0.916443
AT4G31850	2.33151	2.92918	0.0964584	0.916443
AT1G48175	3.03291	2.85894	0.0964584	0.916443
AT2G24592	4.09109	4.5241	0.0964706	0.916443
AT3G50070	2.60835	3.00434	0.0965652	0.916443
AT5G55120	5.05166	4.66708	0.0965912	0.916443
AT5G53570	5.11244	4.78326	0.0966687	0.916443
AT1G13630	0.162549	-1.29157	0.0967361	0.916443
AT3G55200	2.92477	3.13124	0.0967865	0.916443
AT4G03230	1.1714	1.72945	0.0967878	0.916443
AT3G14380	-7.52733	-0.276912	0.0968473	0.916443
AT3G02260	2.80958	3.10828	0.096903	0.916443
AT2G26230	6.21205	5.93345	0.0969074	0.916443
AT1G70000	0.968097	1.62949	0.0969172	0.916443
AT3G50080	3.70582	4.1351	0.096953	0.916443
AT5G62850	-1.55412	-0.204004	0.0969662	0.916443
AT5G26860	2.6959	2.43185	0.0969825	0.916443
AT5G37000	0.526274	-0.66698	0.0970295	0.916443
AT2G03140	1.03073	1.65946	0.0970751	0.916443
AT3G03980	3.73297	3.24705	0.0971493	0.916443
AT3G61930	3.6114	2.47131	0.097237	0.916443
AT5G59050	-2.03133	-1.13966	0.0972516	0.916443
AT2G21900	1.20126	-7.02381	0.0972815	0.916443
AT3G62390	1.40925	2.10969	0.0972994	0.916443
AT1G80810	1.93227	2.34029	0.0974471	0.916443
AT1G27000	6.54432	6.73092	0.0974579	0.916443
AT3G16460	5.72294	5.51342	0.097592	0.916443
AT5G44740	0.168352	0.899214	0.0976432	0.916443
AT3G24140	4.48537	4.06226	0.0977586	0.916443
AT5G40970	3.74823	3.95094	0.0977853	0.916443
AT1G19680	6.07447	5.9143	0.0978389	0.916443
AT1G30540	2.81729	2.69729	0.0978782	0.916443
AT1G73875	2.58647	2.09106	0.0979305	0.916443
AT2G45560	1.70271	2.06512	0.0979358	0.916443
AT5G46430	7.4031	7.53067	0.0980194	0.916443
AT1G80820	-1.36382	-0.73491	0.0981262	0.916443
AT4G26710	7.39813	7.5269	0.0982104	0.916443
AT5G24160	4.25567	3.7323	0.098243	0.916443
AT1G51130	1.04957	1.61999	0.0982736	0.916443
AT2G42580	5.61627	5.86479	0.0983076	0.916443
AT5G42470	4.5363	4.34666	0.0983421	0.916443
AT2G03240	3.0956	3.45224	0.0984088	0.916443
AT2G18790	3.77543	4.20501	0.0984405	0.916443
AT3G47070	5.6289	5.41572	0.0986264	0.916443
AT1G34180	1.23944	1.48843	0.098629	0.916443
AT2G25490	7.57117	7.73666	0.0987283	0.916443
AT5G55850	6.52186	6.26854	0.0988194	0.916443
AT2G25880	-1.11478	-0.0984376	0.0988714	0.916443
AT5G42350	1.55459	2.38635	0.0989613	0.916443
AT1G72690	3.53488	2.95712	0.0989903	0.916443
AT4G19210	6.7102	6.56076	0.0990121	0.916443
AT3G62870	9.10235	9.26829	0.0990674	0.916443
AT1G52890	6.1959	5.67167	0.099167	0.916443
AT3G59870	3.46756	3.03428	0.0991961	0.916443
AT5G50430	5.87609	5.71916	0.0992677	0.916443
AT1G33140	8.9919	9.08142	0.0992926	0.916443
AT1G68430	-0.0234666	1.04952	0.0993561	0.916443
AT5G09880	4.27779	4.46269	0.0994133	0.916443
AT1G35780	2.54167	2.91374	0.099417	0.916443
AT2G46080	6.35974	6.01718	0.0994229	0.916443
AT5G48780	-1.01813	0.0667851	0.0995534	0.916443
AT3G53760	-0.378934	0.44762	0.0996307	0.916443
AT1G55890	4.57198	4.90492	0.0996858	0.916443
AT1G28520	4.90457	4.65778	0.0996946	0.916443
AT3G27470	1.77533	1.10778	0.0998216	0.916443
AT4G21450	6.55509	6.43019	0.0999352	0.916443
AT4G10480	7.38466	7.61224	0.0999365	0.916443
AT1G74410	4.51777	4.15779	0.100038	0.916443
AT4G29310	3.48203	3.92812	0.100049	0.916443
AT5G57345	5.32711	4.83816	0.100092	0.916443
AT5G26670	-0.607329	1.25132	0.100093	0.916443
AT1G65380	1.5644	2.38483	0.100113	0.916443
AT2G46330	7.50865	7.75388	0.100155	0.916443
AT4G22220	7.97612	7.849	0.100207	0.916443
AT5G06230	2.70874	1.91147	0.100252	0.916443
AT4G18590	5.41575	5.83844	0.100259	0.916443
AT5G46740	1.23552	2.01139	0.100288	0.916443
AT3G18550	0.740236	1.33878	0.100345	0.916443
AT2G42740	5.72891	6.1695	0.100392	0.916443
AT1G17145	4.47275	4.90648	0.100393	0.916443
AT5G01020	7.0708	7.40147	0.100578	0.916443
AT1G53280	5.50609	5.26426	0.100612	0.916443
AT5G51670	2.497	3.08233	0.10065	0.916443
AT4G01090	3.41405	3.97364	0.100684	0.916443
AT2G25270	1.16654	2.36945	0.100753	0.916443
AT3G06880	-1.02567	-0.316882	0.100758	0.916443
AT1G07743	2.27186	1.79093	0.100841	0.916443
AT5G65590	3.68544	3.31065	0.100935	0.916443
AT1G11390	3.39518	3.78941	0.101016	0.916443
AT2G16920	3.28816	2.82145	0.10102	0.916443
AT1G52670	5.97034	6.11306	0.101073	0.916443
AT3G15580	8.03158	7.80245	0.101156	0.916443
AT1G15690	8.41157	8.31895	0.101218	0.916443
AT5G03520	6.81037	6.95709	0.101225	0.916443
AT4G26270	3.10835	2.65057	0.101252	0.916443
AT1G53780	6.45729	6.17234	0.101355	0.916443
AT2G20635	-1.40283	0.160916	0.101366	0.916443
AT3G18080	6.28996	6.66996	0.101474	0.916443
AT5G02195	1.43649	-1.04378	0.101508	0.916443
AT1G71130	5.297	4.99319	0.101557	0.916443
AT2G40630	2.24328	2.75306	0.101566	0.916443
ATMG00070	4.37764	5.04926	0.10168	0.916443
AT4G31351	2.92131	3.45897	0.101709	0.916443
AT1G13020	2.78521	2.98891	0.101823	0.916443
AT2G37240	2.96637	2.55597	0.101904	0.916443
AT3G60580	1.2079	-0.0696309	0.10195	0.916443
AT3G52860	5.36934	5.66721	0.101976	0.916443
AT5G02290	6.47175	6.29876	0.101979	0.916443
AT1G33760	0.158859	1.94442	0.102087	0.916443
AT1G05140	5.47786	5.29144	0.102093	0.916443
AT5G66410	3.74573	4.19274	0.102113	0.916443
AT1G14720	5.56026	5.32512	0.102128	0.916443
AT1G12380	0.514942	1.31774	0.102187	0.916443
AT1G53240	6.92256	7.19482	0.102228	0.916443
AT1G22200	5.17986	4.90994	0.102251	0.916443
AT5G20450	0.822552	1.44075	0.102256	0.916443
AT5G41610	-0.773032	-2.89819	0.102276	0.916443
AT1G77640	4.66579	5.62641	0.102296	0.916443
AT4G28020	1.78836	1.37191	0.102322	0.916443
AT1G45229	0.359824	1.02259	0.102427	0.916443
AT4G11211	6.31494	6.65575	0.102493	0.916443
AT4G39510	1.59566	2.62914	0.102498	0.916443
AT2G38970	1.61143	0.705331	0.102522	0.916443
AT5G39210	2.32148	1.42843	0.102558	0.916443
ATMG01190	5.55405	5.76308	0.10271	0.916443
AT2G35360	1.98433	1.48992	0.102716	0.916443
AT3G51110	5.18554	4.91492	0.102859	0.916443
AT3G02710	4.23405	3.99875	0.102927	0.916443
AT3G16370	7.43322	8.164	0.102932	0.916443
AT5G61140	2.93785	3.40548	0.103163	0.916443
AT2G21850	-1.59246	0.0428014	0.103312	0.916443
AT5G37020	2.36256	2.70753	0.103313	0.916443
AT3G04140	1.01879	2.02687	0.103335	0.916443
AT5G07322	2.05775	2.91652	0.103371	0.916443
AT4G31010	3.71241	3.22431	0.10338	0.916443
AT4G11960	5.85004	5.76603	0.10339	0.916443
AT1G02130	6.8264	6.64468	0.103396	0.916443
AT1G67856	1.40751	1.92501	0.103417	0.916443
AT1G69570	4.27383	4.89261	0.103436	0.916443
AT3G48930	8.21559	8.38171	0.103485	0.916443
AT5G41360	0.885933	1.57137	0.103514	0.916443
AT1G32580	5.57766	5.86915	0.103605	0.916443
AT5G54600	7.92456	7.85845	0.103673	0.916443
AT4G32295	0.909293	1.56129	0.103801	0.916443
AT1G03820	-0.726349	0.452989	0.103934	0.916443
AT3G26910	4.47274	4.02729	0.10397	0.916443
AT3G58790	3.3515	3.99261	0.103987	0.916443
AT5G60920	6.3276	6.58693	0.103989	0.916443
AT4G10180	4.4689	4.91011	0.104003	0.916443
AT1G76850	4.03858	3.80071	0.104008	0.916443
AT4G17695	1.87216	2.32825	0.104013	0.916443
AT3G20240	1.81705	2.46789	0.104064	0.916443
AT5G53590	4.18861	3.85586	0.104195	0.916443
AT5G66310	1.67178	2.17312	0.104207	0.916443
AT1G29100	1.36362	-1.51138	0.104276	0.916443
AT1G48750	5.64907	4.97081	0.104336	0.916443
AT4G17270	6.103	6.00452	0.104346	0.916443
AT1G28230	3.94506	4.14593	0.104496	0.916443
AT3G07700	5.59233	5.13694	0.104615	0.916443
AT1G17940	2.50889	2.91664	0.104671	0.916443
AT5G43740	2.05538	2.49585	0.104742	0.916443
AT5G44720	5.14277	4.71127	0.104863	0.916443
AT3G16950	6.59864	6.8005	0.104879	0.916443
AT3G07720	4.63437	4.34861	0.104886	0.916443
AT2G31305	4.95142	4.72726	0.10495	0.916443
AT3G27250	0.716588	1.6354	0.104997	0.916443
AT2G25830	1.97941	2.29004	0.105	0.916443
AT2G36680	4.45098	3.98876	0.105129	0.916443
AT2G45970	3.67228	3.92923	0.105388	0.916443
AT3G12100	3.6183	3.40986	0.105457	0.916443
AT3G54190	6.07815	6.28957	0.105489	0.916443
AT5G66510	5.86908	5.98789	0.10558	0.916443
AT3G20020	2.81719	2.13843	0.105641	0.916443
AT4G29530	3.2836	3.71932	0.105741	0.916443
AT4G04800	6.01085	5.64826	0.105777	0.916443
AT4G32900	2.26168	2.11267	0.10581	0.916443
AT1G63240	2.99788	3.26933	0.105812	0.916443
AT1G04680	4.8464	5.6121	0.10583	0.916443
AT1G44110	0.00897267	0.787488	0.105983	0.916443
AT5G08040	4.16811	4.50506	0.106	0.916443
AT2G41705	3.71403	3.17812	0.106018	0.916443
AT1G21120	2.77563	1.44619	0.106042	0.916443
AT3G56340	7.67929	7.79982	0.10606	0.916443
AT1G76060	5.68425	5.55098	0.106074	0.916443
AT5G55180	3.10056	3.51149	0.106075	0.916443
AT1G80940	4.49556	4.69556	0.106203	0.916443
AT3G53970	5.65702	5.51481	0.106217	0.916443
AT4G11060	3.22343	3.92352	0.106291	0.916443
AT5G64905	1.80773	-0.853158	0.106293	0.916443
AT1G31490	-1.12137	0.103773	0.1065	0.916443
AT5G19320	3.54281	3.77638	0.106526	0.916443
AT2G47940	5.1377	5.25508	0.106542	0.916443
AT3G24080	4.90992	5.1308	0.106661	0.916443
AT1G47670	3.91301	4.47419	0.106677	0.916443
AT2G47710	7.78292	7.42252	0.10671	0.916443
AT1G03860	5.62008	5.76874	0.106723	0.916443
AT5G02750	3.44006	3.01508	0.106879	0.916443
AT1G20930	1.13744	1.79729	0.106896	0.916443
AT1G30545	1.46063	1.95271	0.10694	0.916443
AT3G53150	0.911434	-1.69161	0.106966	0.916443
AT3G55970	4.2908	3.48358	0.106989	0.916443
AT4G24540	4.37113	4.87932	0.107124	0.916443
AT3G22910	2.38631	0.835433	0.107124	0.916443
AT2G24860	5.62608	5.31073	0.107191	0.916443
AT2G22400	5.28071	5.04895	0.107207	0.916443
AT2G47930	8.33799	8.76816	0.107264	0.916443
AT2G07708	3.31855	3.55997	0.107264	0.916443
AT1G07607	2.06798	0.225467	0.107265	0.916443
AT5G11160	1.76768	1.15549	0.107501	0.916443
AT3G53180	5.02546	4.76662	0.107509	0.916443
AT4G29490	4.82063	4.99522	0.107525	0.916443
AT5G37010	-0.17792	0.966776	0.107574	0.916443
AT3G28150	-0.443047	0.413368	0.107614	0.916443
AT4G28550	2.16398	1.12111	0.107691	0.916443
AT4G10550	1.06819	0.253109	0.107723	0.916443
AT5G23680	3.34545	3.67389	0.107724	0.916443
AT1G72470	2.80397	3.30575	0.107741	0.916443
AT3G57480	3.68125	3.33782	0.107772	0.916443
AT3G50880	4.20379	4.56413	0.107793	0.916443
AT1G03840	-0.179671	-2.34224	0.107879	0.916443
AT3G61890	7.34215	6.97932	0.107895	0.916443
AT1G28710	1.20447	1.78921	0.107926	0.916443
AT3G22880	1.68309	2.41311	0.107949	0.916443
AT5G52880	4.78776	4.57391	0.108005	0.916443
AT4G31590	3.73768	4.1664	0.108024	0.916443
AT5G50760	2.80823	1.88779	0.108168	0.916443
AT5G47160	0.496706	-1.16914	0.108173	0.916443
AT3G46970	2.2702	2.88039	0.108185	0.916443
AT1G48230	3.38846	3.86935	0.10823	0.916443
AT4G29000	2.98566	3.34026	0.108344	0.916443
AT2G29360	3.30989	3.67137	0.108383	0.916443
AT1G14530	1.8602	1.39368	0.108445	0.916443
AT1G10570	4.84222	4.68528	0.108446	0.916443
AT1G53233	1.63805	1.98732	0.108462	0.916443
AT4G16280	3.1609	3.50636	0.108538	0.916443
AT1G02220	2.87186	1.50861	0.108558	0.916443
AT3G27110	5.27166	4.73839	0.108569	0.916443
AT3G16450	5.08596	4.62734	0.108589	0.916443
AT3G14240	5.7193	6.07255	0.108642	0.916443
AT5G10980	8.84569	8.54737	0.108674	0.916443
AT1G33055	4.10868	4.498	0.108715	0.916443
AT2G45590	3.39748	4.01622	0.108758	0.916443
AT1G11680	6.93541	6.76414	0.108805	0.916443
AT2G20240	1.83201	2.06634	0.108841	0.916443
AT2G31190	3.72395	3.32965	0.108845	0.916443
AT4G18950	4.97902	4.29584	0.108887	0.916443
AT5G23670	5.93038	6.22427	0.108943	0.916443
AT5G18100	4.70604	5.10969	0.108951	0.916443
AT1G72700	3.5061	3.20364	0.10903	0.916443
AT5G56260	3.95474	3.57365	0.109132	0.916443
AT3G50120	0.490091	0.885066	0.109206	0.916443
AT5G20200	3.76834	4.17778	0.109316	0.916443
AT4G24730	3.52864	3.07234	0.109327	0.916443
AT4G01080	0.996075	-0.023617	0.109391	0.916443
AT1G49050	5.10085	4.9434	0.109392	0.916443
AT5G23810	-1.62536	0.262416	0.109513	0.916443
AT3G29030	3.5672	3.89473	0.10977	0.916443
AT5G27450	1.95776	2.4138	0.109772	0.916443
AT1G64500	6.55801	5.90215	0.109815	0.916443
AT5G08180	5.47009	5.61889	0.10987	0.916443
AT1G28670	4.67723	4.98103	0.109976	0.916443
AT3G51520	5.46699	5.2413	0.110064	0.916443
AT4G15570	1.68394	2.31285	0.110087	0.916443
AT3G21330	1.21492	2.29509	0.110146	0.916443
AT5G51410	3.84757	4.23953	0.110156	0.916443
AT3G08660	2.38414	2.9486	0.110239	0.916443
AT5G40670	5.42256	5.11073	0.110243	0.916443
AT2G31580	1.84498	1.48611	0.110294	0.916443
AT5G35680	5.4303	4.85586	0.110299	0.916443
AT2G05810	3.4078	3.7889	0.110355	0.916443
AT5G58410	3.23919	3.45696	0.110373	0.916443
AT5G55820	-0.284939	-2.8867	0.110419	0.916443
AT4G30480	5.15177	4.88244	0.110481	0.916443
AT1G22780	8.0101	8.19005	0.110525	0.916443
AT5G59700	1.38012	1.68835	0.110547	0.916443
AT2G31810	8.1159	7.88799	0.110563	0.916443
AT1G75680	5.25273	5.83323	0.110565	0.916443
AT1G02070	1.45823	0.431925	0.110575	0.916443
AT3G04560	5.09462	5.25197	0.110643	0.916443
AT2G43010	5.15283	5.78497	0.110692	0.916443
AT1G13120	3.70988	3.40614	0.110706	0.916443
AT4G20870	5.77014	6.03821	0.110727	0.916443
AT2G31960	3.90691	4.10714	0.110733	0.916443
AT4G18390	3.86675	4.02516	0.110777	0.916443
AT1G78660	6.4079	6.0528	0.110784	0.916443
AT4G13630	3.22277	2.81308	0.110963	0.916443
AT3G47840	-0.289029	1.03454	0.110981	0.916443
AT2G18350	3.78839	3.06601	0.111092	0.916443
AT3G07630	4.33805	4.04035	0.111109	0.916443
AT4G11080	1.2194	1.8539	0.111279	0.916443
AT4G36290	3.33996	3.62412	0.111286	0.916443
AT3G60750	7.30256	7.46414	0.111319	0.916443
AT3G48560	7.93891	8.16577	0.111368	0.916443
AT2G29440	-0.441099	0.254325	0.111575	0.916443
AT3G13229	-3.11812	-0.547431	0.111624	0.916443
AT4G24972	5.15709	4.70888	0.111627	0.916443
AT5G04200	4.48499	3.78614	0.111657	0.916443
AT1G21680	8.31975	8.19197	0.111673	0.916443
AT3G57120	3.52045	3.93026	0.111693	0.916443
AT2G40200	2.5661	1.33288	0.1118	0.916443
AT1G23330	2.97033	2.49909	0.111886	0.916443
AT4G31980	3.54985	3.19578	0.111933	0.916443
AT1G09575	2.9972	3.41521	0.112005	0.916443
AT1G14810	5.02982	4.74752	0.1121	0.916443
AT4G23930	3.66135	4.01382	0.112206	0.916443
AT3G06180	3.76239	4.14276	0.112212	0.916443
AT1G09830	4.13731	4.23378	0.112271	0.916443
AT5G58060	7.58844	7.43555	0.112281	0.916443
AT3G60961	3.15493	3.64097	0.112297	0.916443
AT3G13440	5.24916	5.42179	0.112373	0.916443
AT5G49645	7.06126	7.35147	0.112426	0.916443
AT1G52590	4.51751	3.72615	0.11243	0.916443
AT1G33615	-2.4718	-7.83136	0.112557	0.916443
AT5G16010	5.91242	5.0248	0.112606	0.916443
AT3G03560	3.04963	2.89876	0.112636	0.916443
AT2G07739	-0.573631	0.396544	0.112661	0.916443
AT3G03460	0.206549	1.77402	0.112673	0.916443
AT5G14700	2.47647	1.73903	0.112696	0.916443
AT1G17370	6.16382	6.3802	0.112755	0.916443
AT3G22840	-2.20616	0.700111	0.112858	0.916443
AT5G65630	4.23164	4.52313	0.112908	0.916443
AT4G19370	3.70142	2.93485	0.112925	0.916443
AT2G37930	1.54903	2.23394	0.113025	0.916443
AT1G10500	7.82745	7.39104	0.113048	0.916443
AT3G07430	5.7887	6.00477	0.113061	0.916443
AT3G49870	6.63234	6.49838	0.113106	0.916443
AT5G09275	3.24989	3.86585	0.113149	0.916443
AT5G07975	0.868848	2.08478	0.113151	0.916443
AT3G27180	2.83877	3.07721	0.113202	0.916443
AT1G77020	3.63465	2.98016	0.113286	0.916443
AT3G63240	2.16682	1.71986	0.113443	0.916443
AT4G20920	-1.80059	-7.74207	0.113482	0.916443
AT5G57170	0.552328	1.37843	0.113494	0.916443
AT3G25660	3.94213	4.2953	0.11351	0.916443
AT5G40830	2.53304	3.23543	0.113537	0.916443
AT5G40530	2.46571	2.91838	0.113604	0.916443
AT3G25820	-2.20699	-1.78155	0.113677	0.916443
AT3G06050	5.75707	5.60383	0.113709	0.916443
AT1G16270	2.59511	3.11202	0.113761	0.916443
AT4G28350	1.52533	0.136076	0.113815	0.916443
AT2G03470	5.75992	5.85538	0.113869	0.916443
AT4G02030	3.209	3.39495	0.113887	0.916443
AT2G23200	3.45172	3.65876	0.113888	0.916443
AT5G23280	4.83641	5.34501	0.113962	0.916443
AT2G45010	4.57659	4.22633	0.113965	0.916443
AT3G48890	7.66798	7.18105	0.114048	0.916443
AT5G46880	0.576647	-0.911191	0.114067	0.916443
AT2G45060	4.77613	4.95914	0.114079	0.916443
AT5G37830	3.02762	3.45127	0.114083	0.916443
AT5G57210	1.94654	1.41124	0.114102	0.916443
AT4G25210	5.74532	6.06612	0.114109	0.916443
AT2G47250	5.30474	5.60113	0.114156	0.916443
AT4G18700	6.79547	7.07944	0.114234	0.916443
AT1G17210	6.03198	6.12857	0.114251	0.916443
AT3G16350	0.847644	-1.03579	0.114378	0.916443
AT1G16430	2.81842	3.30575	0.114442	0.916443
AT5G11950	4.79918	4.46812	0.114524	0.916443
AT2G38280	4.56336	4.27356	0.114552	0.916443
AT5G01990	3.92291	4.16837	0.114707	0.916443
AT3G01435	2.5167	3.11662	0.114769	0.916443
AT2G36830	6.92293	7.50247	0.114861	0.916443
AT2G28620	-0.941659	0.253041	0.114873	0.916443
AT5G19770	8.16057	8.4169	0.11502	0.916443
AT2G26650	3.70071	3.24472	0.115085	0.916443
AT5G54920	2.0289	2.50407	0.115106	0.916443
AT4G13000	0.599663	1.71787	0.115142	0.916443
AT3G26730	4.42554	4.66426	0.115185	0.916443
AT5G05200	5.83806	5.60748	0.115199	0.916443
AT4G02260	3.60233	3.81274	0.115316	0.916443
AT5G63040	2.11974	3.09055	0.115376	0.916443
AT1G67060	2.78051	2.4077	0.11545	0.916443
AT1G48850	5.37468	5.12158	0.11552	0.916443
AT4G38040	4.33551	4.43296	0.115537	0.916443
AT1G17350	1.96762	2.37069	0.11558	0.916443
AT5G67080	4.67662	3.24271	0.115592	0.916443
AT1G77300	2.42959	2.92315	0.115615	0.916443
AT4G28050	4.77039	5.24729	0.115624	0.916443
AT5G53050	3.91583	3.48947	0.115648	0.916443
AT4G00170	2.87909	2.47467	0.115649	0.916443
AT2G01480	3.35785	2.89903	0.115783	0.916443
AT3G24320	0.226028	0.971742	0.115808	0.916443
AT3G11773	1.34581	0.973574	0.115884	0.916443
AT4G29420	2.50065	2.98782	0.115949	0.916443
AT2G23950	2.20822	1.92798	0.11608	0.916443
AT1G55170	4.24326	3.82049	0.116175	0.916443
AT5G27490	3.03388	2.51137	0.11631	0.916443
AT1G02870	4.19993	4.47076	0.116362	0.916443
AT1G72440	3.53004	3.79474	0.116384	0.916443
AT1G30820	6.89342	6.65437	0.116386	0.916443
AT3G01670	4.14081	3.61197	0.116403	0.916443
AT1G14010	5.44643	5.3243	0.116488	0.916443
AT2G06850	7.57373	7.91379	0.116606	0.916443
AT1G69200	2.97837	3.37098	0.116619	0.916443
AT3G11830	5.31579	5.7022	0.116778	0.916443
AT1G22370	3.68368	3.37654	0.116789	0.916443
AT1G79760	-1.10658	0.136661	0.116856	0.916443
AT5G48880	1.31672	0.265309	0.116921	0.916443
AT3G19870	3.66747	3.32898	0.117006	0.916443
AT4G33560	2.84226	3.74164	0.117015	0.916443
AT2G34630	4.42692	4.12864	0.117027	0.916443
AT1G31760	1.95794	2.29637	0.117034	0.916443
AT1G08230	4.6086	4.41999	0.117045	0.916443
AT4G17098	2.34533	1.81543	0.117053	0.916443
AT4G00250	-7.47541	-1.29912	0.117116	0.916443
AT1G58110	4.42773	4.64785	0.117194	0.916443
AT1G48860	4.02081	4.36738	0.117238	0.916443
AT1G26420	4.01835	2.9533	0.11747	0.916443
AT3G13350	4.77844	4.51576	0.11747	0.916443
AT1G29350	5.69989	5.90643	0.117507	0.916443
AT4G14410	5.25603	4.96929	0.117549	0.916443
AT5G21160	5.7303	5.94354	0.117618	0.916443
AT1G09020	4.54443	4.73853	0.117666	0.916443
AT5G26040	3.52783	3.1308	0.117706	0.916443
AT1G79670	4.6086	4.93267	0.117717	0.916443
AT1G62620	-2.37375	-0.355574	0.117723	0.916443
AT1G72540	0.130499	1.20574	0.117914	0.916443
AT4G22270	2.28855	2.74095	0.118155	0.916443
AT1G61670	4.62943	4.97	0.118209	0.916443
AT2G02760	7.78338	7.53031	0.118221	0.916443
AT1G65650	4.51931	4.74948	0.118253	0.916443
AT3G06483	5.67031	5.30456	0.118254	0.916443
[truncated: 17,441 more rows]

## Sheet: S5
Supplementary Table S5.
List of up-regulated and down-regulated DEGs under 280 and 310 nm UV irradiation (P-value < 0.05 and log2 FC >= 1).
280-0d, arabidopsis grown for 14 days and then irradiated with 280 nm UV-LED for 45 min;
310-0d, arabidopsis grown for 14 days and then irradiated with 310 nm UV-LED for 45 min;
280-2d, arabidopsis grown for 14 days, irradiated with 280 nm UV-LED for 45 min, and incubation in the dark for two days;
310-2d, arabidopsis grown for 14 days, irradiated with 310 nm UV-LED for 45 min, and incubation in the dark for two days.
Classification	Expression UP or DOWN	ID	Gene name	Description
280-0d	UP	AT3G48630	-	unknown protein; BEST Arabidopsis thaliana protein match is: unknown protein (TAIR:AT3G44150.1); Ha. [Source:TAIR;Acc:AT3G48630]
280-0d	UP	AT1G07520	-	GRAS family transcription factor [Source:TAIR;Acc:AT1G07520]
280-0d	UP	AT4G07165	-	-
280-0d	UP	AT1G04567	-	-
280-0d	UP	AT1G43000	-	PLATZ transcription factor family protein [Source:TAIR;Acc:AT1G43000]
280-0d	UP	AT2G47140	SDR3B	Short-chain dehydrogenase reductase 3b [Source:UniProtKB/Swiss-Prot;Acc:Q94K41]
280-0d	UP	AT1G51330	-	Serine protease inhibitor (SERPIN) family protein [Source:UniProtKB/TrEMBL;Acc:F4I826]
280-0d	UP	AT5G22680	-	F-box protein [Source:UniProtKB/TrEMBL;Acc:Q9FNJ3]
280-0d	UP	AT1G63570	-	Receptor-like protein kinase-related family protein [Source:TAIR;Acc:AT1G63570]
280-0d	UP	AT4G29600	CDA7	Cytidine deaminase 7 [Source:UniProtKB/Swiss-Prot;Acc:Q9SU87]
280-0d	UP	AT5G48550	-	F-box associated ubiquitination effector family protein [Source:UniProtKB/TrEMBL;Acc:F4K1R3]
280-0d	UP	AT2G42340	-	Putative uncharacterized protein [Source:UniProtKB/TrEMBL;Acc:Q5BPR7]
280-0d	UP	AT5G60350	-	unknown protein; Ha. [Source:TAIR;Acc:AT5G60350]
280-0d	UP	AT1G68050	ADO3	FKF1 [Source:UniProtKB/TrEMBL;Acc:A0A178W8F6]
280-0d	UP	AT4G12330	CYP706A7	Cytochrome P450, family 706, subfamily A, polypeptide 7 [Source:UniProtKB/TrEMBL;Acc:Q9STH8]
280-0d	UP	AT5G62040	BFT	Protein BROTHER of FT and TFL 1 [Source:UniProtKB/Swiss-Prot;Acc:Q9FIT4]
280-0d	UP	AT2G27300	NTL8	NAC domain-containing protein 40 [Source:UniProtKB/Swiss-Prot;Acc:Q9XIN7]
280-0d	UP	AT1G06930	-	Expressed protein [Source:UniProtKB/TrEMBL;Acc:Q5BQ22]
280-0d	UP	AT2G25240	-	Serpin-Z10 [Source:UniProtKB/Swiss-Prot;Acc:Q9SIR9]
280-0d	UP	AT1G30740	-	FAD-binding Berberine family protein [Source:TAIR;Acc:AT1G30740]
280-0d	UP	AT3G47210	-	AT3g47210/F13I12_260 [Source:UniProtKB/TrEMBL;Acc:Q9SD52]
280-0d	UP	AT1G79330	AMC5	Metacaspase-5 [Source:UniProtKB/Swiss-Prot;Acc:O64518]
280-0d	UP	AT5G56510	APUM12	Pumilio homolog 12 [Source:UniProtKB/Swiss-Prot;Acc:Q9LVC3]
280-0d	UP	AT5G19040	IPT5	Adenylate isopentenyltransferase 5, chloroplastic [Source:UniProtKB/Swiss-Prot;Acc:Q94ID2]
280-0d	UP	AT3G23960	-	Putative F-box protein At3g23960 [Source:UniProtKB/Swiss-Prot;Acc:Q9LIR1]
280-0d	UP	AT4G11070	WRKY41	Probable WRKY transcription factor 41 [Source:UniProtKB/Swiss-Prot;Acc:Q8H0Y8]
280-0d	UP	AT2G37430	ZAT11	ZAT11 [Source:UniProtKB/TrEMBL;Acc:A0A178VNJ8]
280-0d	UP	AT5G05220	-	AT5g05220/K18I23_2 [Source:UniProtKB/TrEMBL;Acc:Q940U2]
280-0d	UP	AT3G60470	-	Transmembrane protein, putative (DUF247) [Source:UniProtKB/TrEMBL;Acc:Q9M212]
280-0d	UP	AT1G09930	OPT2	Oligopeptide transporter 2 [Source:UniProtKB/Swiss-Prot;Acc:O04514]
280-0d	UP	AT3G23230	ERF098	Ethylene-responsive transcription factor ERF098 [Source:UniProtKB/Swiss-Prot;Acc:Q9LTC5]
280-0d	UP	AT1G13530	-	Protein of unknown function (DUF1262) [Source:TAIR;Acc:AT1G13530]
280-0d	UP	AT1G56240	PP2B13	F-box protein PP2-B13 [Source:UniProtKB/Swiss-Prot;Acc:Q9C7J9]
280-0d	UP	AT3G24300	AMT1-3	Ammonium transporter 1 member 3 [Source:UniProtKB/Swiss-Prot;Acc:Q9SQH9]
280-0d	UP	AT5G67430	-	Acyl-CoA N-acyltransferases (NAT) superfamily protein [Source:UniProtKB/TrEMBL;Acc:Q9FN10]
280-0d	UP	AT1G61340	-	F-box protein At1g61340 [Source:UniProtKB/Swiss-Prot;Acc:Q8GX77]
280-0d	UP	AT5G22530	-	Uncharacterized protein At5g22530 [Source:UniProtKB/TrEMBL;Acc:Q9FK86]
280-0d	UP	AT3G43250	-	Coiled-coil protein (DUF572) [Source:UniProtKB/TrEMBL;Acc:Q9LXK9]
280-0d	UP	AT1G56300	-	At1g56300 [Source:UniProtKB/TrEMBL;Acc:Q8L7R1]
280-0d	UP	AT2G32030	-	Acyl-CoA N-acyltransferases (NAT) superfamily protein [Source:UniProtKB/TrEMBL;Acc:Q9SKZ6]
280-0d	UP	AT1G71520	ERF020	Ethylene-responsive transcription factor ERF020 [Source:UniProtKB/Swiss-Prot;Acc:Q9C9I8]
280-0d	UP	AT2G38790	-	Uncharacterized protein At2g38790 [Source:UniProtKB/TrEMBL;Acc:Q84JS8]
280-0d	UP	AT3G29000	CML45	Probable calcium-binding protein CML45 [Source:UniProtKB/Swiss-Prot;Acc:Q9MBG5]
280-0d	UP	AT4G17490	ERF6	Ethylene-responsive transcription factor 6 [Source:UniProtKB/Swiss-Prot;Acc:Q8VZ91]
280-0d	UP	AT5G22520	-	At5g22520 [Source:UniProtKB/TrEMBL;Acc:Q9FK87]
280-0d	UP	AT3G17690	CNGC19	Putative cyclic nucleotide-gated ion channel 19 [Source:UniProtKB/Swiss-Prot;Acc:Q9LDR2]
280-0d	UP	AT3G25250	OXI1	Serine/threonine-protein kinase OXI1 [Source:UniProtKB/Swiss-Prot;Acc:Q9LSF1]
280-0d	UP	AT4G04540	CRK39	Putative cysteine-rich receptor-like protein kinase 39 [Source:UniProtKB/Swiss-Prot;Acc:Q9SYS7]
280-0d	UP	AT3G04220	-	Disease resistance protein (TIR-NBS-LRR class) family [Source:UniProtKB/TrEMBL;Acc:Q9M8X8]
280-0d	UP	AT1G16420	AMC8	Metacaspase-8 [Source:UniProtKB/Swiss-Prot;Acc:Q9SA41]
280-0d	UP	AT2G32140	-	Transmembrane receptor [Source:UniProtKB/TrEMBL;Acc:F4ISS7]
280-0d	UP	AT1G78410	VQ10	VQ motif-containing protein 10 [Source:UniProtKB/Swiss-Prot;Acc:Q8VYI5]
280-0d	UP	AT3G23250	MYB15	Transcription factor MYB15 [Source:UniProtKB/Swiss-Prot;Acc:Q9LTC4]
280-0d	UP	AT3G09032	-	At3g09032 [Source:UniProtKB/TrEMBL;Acc:Q6ID69]
280-0d	UP	AT2G20562	-	Putative uncharacterized protein [Source:UniProtKB/TrEMBL;Acc:Q1G309]
280-0d	UP	AT3G06325	-	-
280-0d	UP	AT3G01830	CML40	Probable calcium-binding protein CML40 [Source:UniProtKB/Swiss-Prot;Acc:Q9SGI8]
280-0d	UP	AT5G42380	CML37	Calcium-binding protein CML37 [Source:UniProtKB/Swiss-Prot;Acc:Q9FIH9]
280-0d	UP	AT5G35735	-	Cytochrome b561 and DOMON domain-containing protein At5g35735 [Source:UniProtKB/Swiss-Prot;Acc:Q9FKH6]
280-0d	UP	AT5G52760	HIPP14	Heavy metal-associated isoprenylated plant protein 14 [Source:UniProtKB/Swiss-Prot;Acc:Q9LTE1]
280-0d	UP	AT3G41762	-	unknown protein. [Source:TAIR;Acc:AT3G41762]
280-0d	UP	AT5G27420	ATL31	E3 ubiquitin-protein ligase ATL31 [Source:UniProtKB/Swiss-Prot;Acc:Q8LGA5]
280-0d	UP	AT2G01008	-	FUNCTIONS IN: molecular_function unknown; INVOLVED IN: biological_process unknown; LOCATED IN: cellular_component unknown; BEST Arabidopsis thaliana protein match is: maternal effect embryo arrest 38 (TAIR:AT3G43160.1). [Source:TAIR;Acc:AT2G01008]
280-0d	UP	AT1G80840	WRKY40	Probable WRKY transcription factor 40 [Source:UniProtKB/Swiss-Prot;Acc:Q9SAH7]
280-0d	UP	AT3G12910	-	NAC (No Apical Meristem) domain transcriptional regulator superfamily protein [Source:UniProtKB/TrEMBL;Acc:Q9LSI4]
280-0d	UP	AT4G28703	-	RmlC-like cupins superfamily protein [Source:UniProtKB/TrEMBL;Acc:Q8LAH4]
280-0d	UP	AT5G41750	-	Disease resistance protein (TIR-NBS-LRR class) family [Source:UniProtKB/TrEMBL;Acc:Q9LSX5]
280-0d	UP	AT1G05575	-	Transmembrane protein [Source:UniProtKB/TrEMBL;Acc:Q8LC91]
280-0d	UP	AT4G08555	-	At4g08555 [Source:UniProtKB/TrEMBL;Acc:Q8GWL6]
280-0d	UP	AT1G80820	CCR2	Cinnamoyl-CoA reductase 2 [Source:UniProtKB/Swiss-Prot;Acc:Q9SAH9]
280-0d	UP	AT1G24140	3MMP	Metalloendoproteinase 3-MMP [Source:UniProtKB/Swiss-Prot;Acc:Q5XF51]
280-0d	UP	AT5G22540	-	At5g22540 [Source:UniProtKB/TrEMBL;Acc:Q9FK85]
280-0d	UP	AT1G17147	VQ1	VQ motif-containing protein 1 [Source:UniProtKB/Swiss-Prot;Acc:Q1G3U8]
280-0d	UP	AT1G21326	-	F16F4.1 protein [Source:UniProtKB/TrEMBL;Acc:Q9LMP5]
280-0d	UP	AT5G38310	-	Putative uncharacterized protein [Source:UniProtKB/TrEMBL;Acc:Q9FKN2]
280-0d	UP	AT5G05300	-	Gb [Source:UniProtKB/TrEMBL;Acc:Q9FLC4]
280-0d	UP	AT2G20142	-	Toll-Interleukin-Resistance (TIR) domain family protein [Source:UniProtKB/TrEMBL;Acc:F4IUF0]
280-0d	UP	AT1G14480	-	Ankyrin repeat family protein [Source:UniProtKB/TrEMBL;Acc:Q9M9R5]
280-0d	UP	AT4G37290	PIP2	unknown protein; FUNCTIONS IN: molecular_function unknown; INVOLVED IN: response to karrikin; LOCATED IN: endomembrane system; EXPRESSED IN: cotyledon, hypocotyl, leaf; EXPRESSED DURING: LP.04 four leaves visible; BEST Arabidopsis thaliana protein m /.../s: unknown protein (TAIR:AT2G23270.1); Ha. [Source:TAIR;Acc:AT4G37290]
280-0d	UP	AT1G07135	-	At1g07135 [Source:UniProtKB/TrEMBL;Acc:Q9LMK6]
280-0d	UP	AT2G38470	WRKY33	WRKY33 [Source:UniProtKB/TrEMBL;Acc:A0A384L4W4]
280-0d	UP	AT1G53625	-	At1g53625 [Source:UniProtKB/TrEMBL;Acc:Q9LPH9]
280-0d	UP	AT1G35210	-	Uncharacterized protein T32G9.25 [Source:UniProtKB/TrEMBL;Acc:Q9C6F2]
280-0d	UP	AT1G01560	MPK11	Mitogen-activated protein kinase 11 [Source:UniProtKB/Swiss-Prot;Acc:Q9LMM5]
280-0d	UP	AT5G41680	-	Probably inactive receptor-like protein kinase At5g41680 [Source:UniProtKB/Swiss-Prot;Acc:Q3E8J4]
280-0d	UP	AT1G30757	-	Putative uncharacterized protein [Source:UniProtKB/TrEMBL;Acc:Q8LGA4]
280-0d	UP	AT4G29740	CKX4	Cytokinin dehydrogenase 4 [Source:UniProtKB/Swiss-Prot;Acc:Q9FUJ2]
280-0d	UP	AT5G43420	ATL16	RING-H2 finger protein ATL16 [Source:UniProtKB/Swiss-Prot;Acc:Q9LSW9]
280-0d	UP	AT1G72900	-	Similar to part of disease resistance protein [Source:UniProtKB/TrEMBL;Acc:Q9SSN6]
280-0d	UP	AT3G50970	XERO2	Dehydrin Xero 2 [Source:UniProtKB/Swiss-Prot;Acc:P42758]
280-0d	UP	AT4G21390	B120	B120 [Source:UniProtKB/TrEMBL;Acc:A0A178USE7]
280-0d	UP	AT1G66090	-	Disease resistance protein (TIR-NBS class) [Source:UniProtKB/TrEMBL;Acc:Q9C515]
280-0d	UP	AT1G19020	-	CDP-diacylglycerol-glycerol-3-phosphate 3-phosphatidyltransferase [Source:UniProtKB/TrEMBL;Acc:Q8VYY6]
280-0d	UP	AT4G14370	-	Disease resistance protein (TIR-NBS-LRR class) family [Source:TAIR;Acc:AT4G14370]
280-0d	UP	AT5G61900	BON1	Protein BONZAI 1 [Source:UniProtKB/Swiss-Prot;Acc:Q941L3]
280-0d	UP	AT3G55840	HSPRO1	Nematode resistance protein-like HSPRO1 [Source:UniProtKB/Swiss-Prot;Acc:Q9LY61]
280-0d	UP	AT5G54490	PBP1	PBP1 [Source:UniProtKB/TrEMBL;Acc:A0A178URF6]
280-0d	UP	AT4G21920	-	Uncharacterized protein AT4g21920 [Source:UniProtKB/TrEMBL;Acc:O49715]
280-0d	UP	AT3G46090	ZAT7	ZAT7 [Source:UniProtKB/TrEMBL;Acc:A0A178VI57]
280-0d	UP	AT4G39830	-	At4g39830 [Source:UniProtKB/TrEMBL;Acc:O65670]
280-0d	UP	AT4G39670	-	ACD11 homolog protein [Source:UniProtKB/Swiss-Prot;Acc:Q8L7U7]
280-0d	UP	AT1G18570	MYB51	Transcription factor MYB51 [Source:UniProtKB/Swiss-Prot;Acc:O49782]
280-0d	UP	AT3G56710	SIB1	SIB1 [Source:UniProtKB/TrEMBL;Acc:A0A178VMX5]
280-0d	UP	AT5G01540	LECRK62	L-type lectin-domain containing receptor kinase VI.2 [Source:UniProtKB/Swiss-Prot;Acc:Q9M021]
280-0d	UP	AT2G35658	-	unknown protein; FUNCTIONS IN: molecular_function unknown; INVOLVED IN: biological_process unknown; LOCATED IN: cellular_component unknown; BEST Arabidopsis thaliana protein match is: unknown protein (TAIR:AT4G16840.1); Ha. [Source:TAIR;Acc:AT2G35658]
280-0d	UP	AT5G52750	HIPP13	Heavy metal-associated isoprenylated plant protein 13 [Source:UniProtKB/Swiss-Prot;Acc:Q9LTE2]
280-0d	UP	AT4G18253	-	Receptor Serine/Threonine kinase-like protein [Source:UniProtKB/TrEMBL;Acc:A0A1P8B6P8]
280-0d	UP	AT5G25910	AtRLP52	Receptor-like protein 52 [Source:UniProtKB/Swiss-Prot;Acc:Q7FZR1]
280-0d	UP	AT3G50930	HSR4	Protein HYPER-SENSITIVITY-RELATED 4 [Source:UniProtKB/Swiss-Prot;Acc:Q8VZG2]
280-0d	UP	AT3G63060	EDL3	EID1-like F-box protein 3 [Source:UniProtKB/Swiss-Prot;Acc:Q93ZT5]
280-0d	UP	AT1G32910	-	HXXXD-type acyl-transferase family protein [Source:UniProtKB/TrEMBL;Acc:Q9MAP9]
280-0d	UP	AT1G67970	HSFA8	Heat stress transcription factor A-8 [Source:UniProtKB/Swiss-Prot;Acc:Q9S7U5]
280-0d	UP	AT4G35180	LHT7	Lysine histidine transporter-like 7 [Source:UniProtKB/Swiss-Prot;Acc:Q84WE9]
280-0d	UP	AT2G39650	-	At2g39650 [Source:UniProtKB/TrEMBL;Acc:O48813]
280-0d	UP	AT2G33830	DRMH1	DRM2 [Source:UniProtKB/TrEMBL;Acc:A0A178VR62]
280-0d	UP	AT3G54150	-	Embryonic abundant protein-like [Source:UniProtKB/TrEMBL;Acc:Q9M389]
280-0d	UP	AT5G04340	ZAT6	Zinc finger protein ZAT6 [Source:UniProtKB/Swiss-Prot;Acc:O22533]
280-0d	UP	AT5G65600	LECRK92	L-type lectin-domain containing receptor kinase IX.2 [Source:UniProtKB/Swiss-Prot;Acc:Q9LSL5]
280-0d	UP	AT2G26530	AR781	AR781 [Source:UniProtKB/TrEMBL;Acc:A0A178VPT1]
280-0d	UP	AT2G46400	WRKY46	Probable WRKY transcription factor 46 [Source:UniProtKB/Swiss-Prot;Acc:Q9SKD9]
280-0d	UP	AT2G44578	-	RING/U-box superfamily protein [Source:UniProtKB/TrEMBL;Acc:A8MS73]
280-0d	UP	AT1G72520	LOX4	Lipoxygenase 4, chloroplastic [Source:UniProtKB/Swiss-Prot;Acc:Q9FNX8]
280-0d	UP	AT2G42530	COR15B	Protein COLD-REGULATED 15B, chloroplastic [Source:UniProtKB/Swiss-Prot;Acc:Q9SIN5]
280-0d	UP	AT5G57500	-	Hexosyltransferase [Source:UniProtKB/TrEMBL;Acc:Q9FKM1]
280-0d	UP	AT5G24110	WRKY30	Probable WRKY transcription factor 30 [Source:UniProtKB/Swiss-Prot;Acc:Q9FL62]
280-0d	UP	AT2G35710	PGSIP8	Putative glucuronosyltransferase PGSIP8 [Source:UniProtKB/Swiss-Prot;Acc:Q8VZP6]
280-0d	UP	AT4G14365	XBAT34	Putative E3 ubiquitin-protein ligase XBAT34 [Source:UniProtKB/Swiss-Prot;Acc:Q9FPH0]
280-0d	UP	AT1G73805	SARD1	Protein SAR DEFICIENT 1 [Source:UniProtKB/Swiss-Prot;Acc:Q9C9T2]
280-0d	UP	AT1G21130	IGMT4	Indole glucosinolate O-methyltransferase 4 [Source:UniProtKB/Swiss-Prot;Acc:Q9LPU8]
280-0d	UP	AT2G31945	-	At2g31940/F20M17.2 [Source:UniProtKB/TrEMBL;Acc:Q8RU85]
280-0d	UP	AT5G01100	FRB1	FRB1 [Source:UniProtKB/TrEMBL;Acc:A0A178U817]
280-0d	UP	AT3G52400	SYP122	Syntaxin-122 [Source:UniProtKB/Swiss-Prot;Acc:Q9SVC2]
280-0d	UP	AT4G33985	-	Membrane insertase, putative (DUF1685) [Source:UniProtKB/TrEMBL;Acc:Q0WS40]
280-0d	UP	AT5G51190	ERF105	Ethylene-responsive transcription factor ERF105 [Source:UniProtKB/Swiss-Prot;Acc:Q8VY90]
280-0d	UP	AT5G18470	-	Curculin-like (Mannose-binding) lectin family protein [Source:UniProtKB/TrEMBL;Acc:Q94K76]
280-0d	UP	AT3G15518	-	Putative uncharacterized protein [Source:UniProtKB/TrEMBL;Acc:Q8GYA5]
280-0d	UP	AT3G02800	DSP3	Tyrosine-protein phosphatase DSP3 [Source:UniProtKB/Swiss-Prot;Acc:Q681Z2]
280-0d	UP	AT2G24600	-	Ankyrin repeat family protein [Source:UniProtKB/TrEMBL;Acc:F4IPR3]
280-0d	UP	AT4G12720	AtNUDT7	MutT/nudix family protein [Source:UniProtKB/TrEMBL;Acc:F4JRE7]
280-0d	UP	AT1G02400	GA2OX6	Gibberellin 2-beta-dioxygenase 6 [Source:UniProtKB/Swiss-Prot;Acc:Q9FZ21]
280-0d	UP	AT4G39795	FLZ7	Protein of unknown function (DUF581) [Source:TAIR;Acc:AT4G39795]
280-0d	UP	AT4G15680	GRXS4	Monothiol glutaredoxin-S4 [Source:UniProtKB/Swiss-Prot;Acc:O23419]
280-0d	UP	AT2G32200	-	unknown protein; BEST Arabidopsis thaliana protein match is: unknown protein (TAIR:AT2G32210.1); Ha. [Source:TAIR;Acc:AT2G32200]
280-0d	UP	AT3G28340	GATL10	Hexosyltransferase (Fragment) [Source:UniProtKB/TrEMBL;Acc:W8QNM3]
280-0d	UP	AT3G22910	ACA13	Putative calcium-transporting ATPase 13, plasma membrane-type [Source:UniProtKB/Swiss-Prot;Acc:Q9LIK7]
280-0d	UP	AT1G09932	-	Phosphoglycerate mutase family protein [Source:UniProtKB/TrEMBL;Acc:Q8GWG7]
280-0d	UP	AT5G08240	-	At5g08240 [Source:UniProtKB/TrEMBL;Acc:Q9LEY3]
280-0d	UP	AT2G29720	CTF2B	FAD/NAD(P)-binding oxidoreductase family protein [Source:UniProtKB/TrEMBL;Acc:O82384]
280-0d	UP	AT1G51620	-	Protein kinase superfamily protein [Source:UniProtKB/TrEMBL;Acc:Q9C8H4]
280-0d	UP	AT5G57560	XTH22	Xyloglucan endotransglucosylase/hydrolase [Source:UniProtKB/TrEMBL;Acc:A0A178UQX4]
280-0d	UP	AT5G39670	CML46	Probable calcium-binding protein CML46 [Source:UniProtKB/Swiss-Prot;Acc:Q93Z27]
280-0d	UP	AT3G11840	PUB24	E3 ubiquitin-protein ligase PUB24 [Source:UniProtKB/Swiss-Prot;Acc:Q9SF15]
280-0d	UP	AT5G66650	-	Calcium uniporter protein 3, mitochondrial [Source:UniProtKB/Swiss-Prot;Acc:Q9LVR5]
280-0d	UP	AT1G27730	ZAT10	Zinc finger protein ZAT10 [Source:UniProtKB/Swiss-Prot;Acc:Q96289]
280-0d	UP	AT1G63580	CRRSP6	Probable cysteine-rich repeat secretory protein 6 [Source:UniProtKB/Swiss-Prot;Acc:Q9SH42]
280-0d	UP	AT3G25600	CML16	Probable calcium-binding protein CML16 [Source:UniProtKB/Swiss-Prot;Acc:Q9LI84]
280-0d	UP	AT2G01180	ATPAP1	phosphatidic acid phosphatase 1 [Source:TAIR;Acc:AT2G01180]
280-0d	UP	AT5G36925	-	Putative uncharacterized protein [Source:UniProtKB/TrEMBL;Acc:Q9FIW0]
280-0d	UP	AT1G79680	WAKL10	Wall-associated receptor kinase-like 10 [Source:UniProtKB/Swiss-Prot;Acc:Q8VYA3]
280-0d	UP	AT2G40140	CZF1	Zinc finger CCCH domain-containing protein 29 [Source:UniProtKB/Swiss-Prot;Acc:Q9XEE6]
280-0d	UP	AT2G33080	AtRLP28	-
280-0d	UP	AT1G57990	PUP18	PUP18 [Source:UniProtKB/TrEMBL;Acc:A0A178WC51]
280-0d	UP	AT5G41740	-	Disease resistance protein (TIR-NBS-LRR class) family [Source:UniProtKB/TrEMBL;Acc:F4JYI4]
280-0d	UP	AT1G72950	-	Disease resistance protein (TIR-NBS class) [Source:UniProtKB/TrEMBL;Acc:Q9SSN1]
280-0d	UP	AT2G16586	-	Transmembrane protein [Source:UniProtKB/TrEMBL;Acc:Q8GXM1]
280-0d	UP	AT1G73810	-	Core-2/I-branching beta-1,6-N-acetylglucosaminyltransferase family protein [Source:UniProtKB/TrEMBL;Acc:Q9C9T1]
280-0d	UP	AT4G33467	-	Putative uncharacterized protein [Source:UniProtKB/TrEMBL;Acc:Q570U1]
280-0d	UP	AT4G22710	CYP706A2	Cytochrome P450 - like protein [Source:UniProtKB/TrEMBL;Acc:O49652]
280-0d	UP	AT2G40113	-	Pollen Ole e 1 allergen and extensin family protein [Source:UniProtKB/TrEMBL;Acc:Q58FY6]
280-0d	UP	AT2G03855	-	-
280-0d	UP	AT5G46440	-	At5g46440 [Source:UniProtKB/TrEMBL;Acc:Q9FHG1]
280-0d	UP	AT5G20230	BCB	SAG14 [Source:UniProtKB/TrEMBL;Acc:A0A178UM84]
280-0d	UP	AT4G35480	ATL45	RHA3B [Source:UniProtKB/TrEMBL;Acc:A0A178UXS9]
280-0d	UP	AT2G18210	-	At2g18210 [Source:UniProtKB/TrEMBL;Acc:Q9ZPV4]
280-0d	UP	AT5G64870	FLOT3	Flotillin-like protein 3 [Source:UniProtKB/Swiss-Prot;Acc:Q9LV90]
280-0d	UP	AT4G30660	-	UPF0057 membrane protein At4g30660 [Source:UniProtKB/Swiss-Prot;Acc:Q9SUI0]
280-0d	UP	AT3G46110	-	At3g46110 [Source:UniProtKB/TrEMBL;Acc:Q8GY65]
280-0d	UP	AT1G18382	-	other RNA [Source:TAIR;Acc:AT1G18382]
280-0d	UP	AT4G27970	SLAH2	S-type anion channel SLAH2 [Source:UniProtKB/Swiss-Prot;Acc:Q9ASQ7]
280-0d	UP	AT4G36500	-	Uncharacterized protein At4g36500 [Source:UniProtKB/TrEMBL;Acc:O23231]
280-0d	UP	AT1G55450	-	S-adenosyl-L-methionine-dependent methyltransferases superfamily protein [Source:UniProtKB/TrEMBL;Acc:F4I0B5]
280-0d	UP	AT5G25170	-	At5g25170 [Source:UniProtKB/TrEMBL;Acc:Q6NQ19]
280-0d	UP	AT2G18680	-	unknown protein; FUNCTIONS IN: molecular_function unknown; INVOLVED IN: biological_process unknown; LOCATED IN: endomembrane system; EXPRESSED IN: male gametophyte, pollen tube; EXPRESSED DURING: L mature pollen stage, M germinated pollen stage; BES /.../idopsis thaliana protein match is: unknown protein (TAIR:AT2G18690.1); Ha. [Source:TAIR;Acc:AT2G18680]
280-0d	UP	AT2G25735	-	Expressed protein [Source:UniProtKB/TrEMBL;Acc:Q8RUI1]
280-0d	UP	AT5G57220	CYP81F2	Cytochrome P450 81F2 [Source:UniProtKB/Swiss-Prot;Acc:Q9LVD6]
280-0d	UP	AT1G70420	-	At1g70420/F17O7_4 [Source:UniProtKB/TrEMBL;Acc:O64594]
280-0d	UP	AT2G44840	ERF13	Ethylene-responsive transcription factor 13 [Source:UniProtKB/Swiss-Prot;Acc:Q8L9K1]
280-0d	UP	AT5G41550	-	Disease resistance protein (TIR-NBS-LRR class) family [Source:UniProtKB/TrEMBL;Acc:Q9FFS5]
280-0d	UP	AT3G45640	MPK3	MPK3 [Source:UniProtKB/TrEMBL;Acc:A0A384L050]
280-0d	UP	AT5G10695	-	Methionyl-tRNA synthetase [Source:UniProtKB/TrEMBL;Acc:Q8RXY3]
280-0d	UP	AT4G27280	KRP1	Calcium-binding protein KRP1 [Source:UniProtKB/Swiss-Prot;Acc:O81831]
280-0d	UP	AT4G17230	SCL13	SCARECROW-like 13 [Source:TAIR;Acc:AT4G17230]
280-0d	UP	AT1G16130	WAKL2	Wall-associated receptor kinase-like 2 [Source:UniProtKB/Swiss-Prot;Acc:Q7X8C5]
280-0d	UP	AT5G25995	-	-
280-0d	UP	AT1G72920	-	Similar to part of disease resistance protein [Source:UniProtKB/TrEMBL;Acc:Q9SSN4]
280-0d	UP	AT3G57460	-	Catalytic/ metal ion binding / metalloendopeptidase/ zinc ion binding protein [Source:UniProtKB/TrEMBL;Acc:F4J3D6]
280-0d	UP	AT1G30755	-	Elongation factor G, putative (DUF668) [Source:UniProtKB/TrEMBL;Acc:Q8L5Y3]
280-0d	UP	AT2G27660	-	Cysteine/Histidine-rich C1 domain family protein [Source:UniProtKB/TrEMBL;Acc:Q9ZUW8]
280-0d	UP	AT5G41170	-	Pentatricopeptide repeat-containing protein At5g41170, mitochondrial [Source:UniProtKB/Swiss-Prot;Acc:Q9FLL3]
280-0d	UP	AT4G33050	EDA39	calmodulin-binding family protein [Source:TAIR;Acc:AT4G33050]
280-0d	UP	AT4G24570	PUMP4	DIC2 [Source:UniProtKB/TrEMBL;Acc:A0A178URN9]
280-0d	UP	AT3G28580	-	AAA-ATPase At3g28580 [Source:UniProtKB/Swiss-Prot;Acc:Q9LJJ7]
280-0d	UP	AT5G03210	-	Arabidopsis thaliana genomic DNA, chromosome 5, P1 clone:MOK16 [Source:UniProtKB/TrEMBL;Acc:Q9FYM8]
280-0d	UP	AT1G13470	-	Protein of unknown function (DUF1262) [Source:TAIR;Acc:AT1G13470]
280-0d	UP	AT1G64065	-	Late embryogenesis abundant protein At1g64065 [Source:UniProtKB/Swiss-Prot;Acc:Q6DST1]
280-0d	UP	AT1G51660	MKK4	MKK4 [Source:UniProtKB/TrEMBL;Acc:A0A178WCC0]
280-0d	UP	AT2G15390	FUT4	Probable fucosyltransferase 4 [Source:UniProtKB/Swiss-Prot;Acc:Q9SJP2]
280-0d	UP	AT1G76070	-	Uncharacterized protein At1g76070 [Source:UniProtKB/Swiss-Prot;Acc:Q9SGS5]
280-0d	UP	AT4G37370	CYP81D8	Cytochrome P450, family 81, subfamily D, polypeptide 8 [Source:UniProtKB/TrEMBL;Acc:Q9SZT7]
280-0d	UP	AT3G16720	ATL2	RING-H2 finger protein ATL2 [Source:UniProtKB/Swiss-Prot;Acc:Q8L9T5]
280-0d	UP	AT5G26340	STP13	STP13 [Source:UniProtKB/TrEMBL;Acc:A0A178UHA7]
280-0d	UP	AT2G26560	PLP2	Patatin-like protein 2 [Source:UniProtKB/Swiss-Prot;Acc:O48723]
280-0d	UP	AT1G20350	TIM17-1	Mitochondrial import inner membrane translocase subunit TIM17-1 [Source:UniProtKB/Swiss-Prot;Acc:Q9LN27]
280-0d	UP	AT2G04515	-	Transmembrane protein [Source:UniProtKB/TrEMBL;Acc:Q5S4Y8]
280-0d	UP	AT5G45630	-	Putative uncharacterized protein [Source:UniProtKB/TrEMBL;Acc:Q9FK78]
280-0d	UP	AT4G20835	-	-
280-0d	UP	AT5G66640	DAR3	DA1-related protein 3 [Source:TAIR;Acc:AT5G66640]
280-0d	UP	AT1G28370	ERF11	ERF domain protein 11 [Source:TAIR;Acc:AT1G28370]
280-0d	UP	AT3G55980	SZF1	Salt-inducible zinc finger 1 [Source:UniProtKB/TrEMBL;Acc:A0A1I9LNJ4]
280-0d	UP	AT5G19230	-	Uncharacterized GPI-anchored protein At5g19230 [Source:UniProtKB/Swiss-Prot;Acc:Q8GUL8]
280-0d	UP	AT3G47090	-	Leucine-rich repeat protein kinase family protein [Source:UniProtKB/TrEMBL;Acc:Q9SD64]
280-0d	UP	AT4G30850	HHP2	Heptahelical transmembrane protein 2 [Source:UniProtKB/Swiss-Prot;Acc:Q84N34]
280-0d	UP	AT3G50260	ERF011	Ethylene-responsive transcription factor ERF011 [Source:UniProtKB/Swiss-Prot;Acc:Q9SNE1]
280-0d	UP	AT1G32920	-	At1g32920/F9L11_25 [Source:UniProtKB/TrEMBL;Acc:Q93WI1]
280-0d	UP	AT5G02895	-	-
280-0d	UP	AT1G61470	CAF1-5	Probable CCR4-associated factor 1 homolog 5 [Source:UniProtKB/Swiss-Prot;Acc:O64773]
280-0d	UP	AT4G12900	-	Gamma interferon responsive lysosomal thiol (GILT) reductase family protein [Source:UniProtKB/TrEMBL;Acc:Q9SV79]
280-0d	UP	AT4G11370	RHA1A	Probable E3 ubiquitin-protein ligase RHA1A [Source:UniProtKB/Swiss-Prot;Acc:Q9SUS4]
280-0d	UP	AT3G57450	-	At3g57450 [Source:UniProtKB/TrEMBL;Acc:Q9SCM7]
280-0d	UP	AT5G26920	CBP60G	Calmodulin-binding protein 60 G [Source:UniProtKB/Swiss-Prot;Acc:F4K2R6]
280-0d	UP	AT4G15660	GRXS8	Monothiol glutaredoxin-S8 [Source:UniProtKB/Swiss-Prot;Acc:O23417]
280-0d	UP	AT4G20780	CML42	Calcium-binding protein CML42 [Source:UniProtKB/Swiss-Prot;Acc:Q9SVG9]
280-0d	UP	AT1G24145	-	At1g24145 [Source:UniProtKB/TrEMBL;Acc:Q8GYP2]
280-0d	UP	AT4G03450	-	Ankyrin repeat family protein [Source:UniProtKB/TrEMBL;Acc:Q9ZT73]
280-0d	UP	AT5G64660	PUB27	U-box domain-containing protein 27 [Source:UniProtKB/Swiss-Prot;Acc:Q9FLF4]
280-0d	UP	AT5G08790	NAC081	Protein ATAF2 [Source:UniProtKB/Swiss-Prot;Acc:Q9C598]
280-0d	UP	AT1G20310	-	Syringolide-induced protein [Source:UniProtKB/TrEMBL;Acc:Q8L956]
280-0d	UP	AT4G38940	-	F-box/kelch-repeat protein At4g38940 [Source:UniProtKB/Swiss-Prot;Acc:Q9SVJ9]
280-0d	UP	AT1G72910	-	Similar to part of disease resistance protein [Source:UniProtKB/TrEMBL;Acc:Q9SSN5]
280-0d	UP	AT3G11820	SYP121	SYR1 [Source:UniProtKB/TrEMBL;Acc:A0A178VIM4]
280-0d	UP	AT4G15670	GRXS7	Monothiol glutaredoxin-S7 [Source:UniProtKB/Swiss-Prot;Acc:Q6NLU2]
280-0d	UP	AT1G11210	-	At1g11210/T28P6_5 [Source:UniProtKB/TrEMBL;Acc:Q9SXA7]
280-0d	UP	AT4G13820	-	Disease resistance like protein [Source:UniProtKB/TrEMBL;Acc:Q8RXQ6]
280-0d	UP	AT4G28460	PIP1	PAMP-induced secreted peptide 1 [Source:UniProtKB/Swiss-Prot;Acc:Q1PE40]
280-0d	UP	AT5G64310	AGP1	Classical arabinogalactan protein 1 [Source:UniProtKB/Swiss-Prot;Acc:Q8LCN5]
280-0d	UP	AT1G63720	-	At1g63720/F24D7_9 [Source:UniProtKB/TrEMBL;Acc:Q93W23]
280-0d	UP	AT3G55950	CCR3	Putative serine/threonine-protein kinase-like protein CCR3 [Source:UniProtKB/Swiss-Prot;Acc:Q9LY50]
280-0d	UP	AT4G19460	-	UDP-Glycosyltransferase superfamily protein [Source:UniProtKB/TrEMBL;Acc:F4JT73]
280-0d	UP	AT1G69840	HIR2	Hypersensitive-induced response protein 2 [Source:UniProtKB/Swiss-Prot;Acc:Q9CAR7]
280-0d	UP	AT2G04495	-	At2g04495 [Source:UniProtKB/TrEMBL;Acc:Q6NLT2]
280-0d	UP	AT3G59080	-	AT3g59080/F17J16_130 [Source:UniProtKB/TrEMBL;Acc:Q9LYS8]
280-0d	UP	AT5G47960	RABA4C	SMG1 [Source:UniProtKB/TrEMBL;Acc:A0A178UQI5]
280-0d	UP	AT5G47220	ERF2	ERF2 [Source:UniProtKB/TrEMBL;Acc:A0A178UCP3]
280-0d	UP	AT3G14050	RSH2	Probable GTP diphosphokinase RSH2, chloroplastic [Source:UniProtKB/Swiss-Prot;Acc:Q9LVJ3]
280-0d	UP	AT1G59740	NPF4.3	Protein NRT1/ PTR FAMILY 4.3 [Source:UniProtKB/Swiss-Prot;Acc:Q93VV5]
280-0d	UP	AT3G52430	PAD4	Lipase-like PAD4 [Source:UniProtKB/Swiss-Prot;Acc:Q9S745]
280-0d	UP	AT3G08720	ATPK2	Serine/threonine-protein kinase AtPK2/AtPK19 [Source:UniProtKB/Swiss-Prot;Acc:Q39030]
280-0d	UP	AT3G15356	LEC	Lectin-like protein LEC [Source:UniProtKB/Swiss-Prot;Acc:Q9LJR2]
280-0d	UP	AT3G06345	-	-
280-0d	UP	AT2G23270	-	At2g23270 [Source:UniProtKB/TrEMBL;Acc:O22181]
280-0d	UP	AT4G25390	-	Receptor-like serine/threonine-protein kinase At4g25390 [Source:UniProtKB/Swiss-Prot;Acc:Q9STJ8]
280-0d	UP	AT3G60415	-	At3g60420 [Source:UniProtKB/TrEMBL;Acc:Q9M217]
280-0d	UP	AT3G18690	MKS1	Protein MKS1 [Source:UniProtKB/Swiss-Prot;Acc:Q8LGD5]
280-0d	UP	AT2G32210	-	Cysteine-rich/transmembrane domain A-like protein [Source:UniProtKB/TrEMBL;Acc:Q9SKX9]
280-0d	UP	AT2G33710	-	Integrase-type DNA-binding superfamily protein [Source:UniProtKB/TrEMBL;Acc:F4IFX1]
280-0d	UP	AT3G16510	-	At3g16510 [Source:UniProtKB/TrEMBL;Acc:Q9LK74]
280-0d	UP	AT5G26030	FC1	Ferrochelatase-1, chloroplastic/mitochondrial [Source:UniProtKB/Swiss-Prot;Acc:P42043]
280-0d	UP	AT5G01815	-	-
[truncated: 8,439 more rows]

## Sheet: S6
Supplementary Table S6.
[truncated: 3,921 more rows]

## Sheet: S7
Supplementary Table S7.
[truncated: 4,034 more rows]

## Sheet: S8
Supplementary Table S8.
[truncated: 417 more rows]

## Sheet: S9
Supplementary Table S9.
[truncated: 15,161 more rows]

[truncated: 6 more sheets: S10, S11, S12, S13, S14, S15]
